# Supplementary material for: Glutamine versus Ammonia Utilization in the NAD Synthetase Family
Source: PLoS One. 2012 Jun 15;7(6):e39115. doi: 10.1371/journal.pone.0039115 (PMC3376133; doi:10.1371/journal.pone.0039115)
Supplement: Table S3 — Comparative genome analysis of the synthetase and glutaminase components of NADS enzyme family. (XLSX) [file pone.0039115.s010.xlsx]

## Sheet: STATS summary
				All organisms (942)
				Bacteria(869)	Archaea (57)	Eukarya(16)
				Organism without NAD synthetase (56)
				Bacteria (55)	Archaea (1)	Eukaryota (0)
				Organisms with NAD synthetase(886)											Relative intra-domain abundance of different NADS types
		Type		Bacteria(814)	Archaea (56)	Eukarya(16)	Total count x type	%						F	N	C	R
	at least one form of NADS(942-56=886)	F	N-type	440	51	16	507	0.53481		491	0.526824		Bacteria	47.0252	50.3432	1.14416	1.48741
		N	F-type	411	3	0	414	0.436709		414	0.444206		Archaea	5.17241	87.931	6.89655	0
		C	R-type	13	0	0	13	0.0137131		13	0.0139485		Eukarya	100	0	0	0
		R	C-type	10	4	0	14	0.0147679		14	0.0150215
							948			932
		Total # of form types		874	58	16	948
		Total Genomes analyzed		814	56	16	886
								0.940552

## Sheet: Table NADS bacteria
	Organism	Domain	NADS	GAT		STATS FOR BACTERIAL NAD SYNTHETASE
1	Pseudomonas fluorescens Pf-5 (220664.3)	Bacteria	2074, 3553			Type	#	% of total occurrences
2	Oenococcus oeni PSU-1 (203123.5)	Bacteria	8			N-type	440	50.3432
3	Spiroplasma kunkelii CR2-3x (273035.4)	Bacteria	29			F-type	411	47.0252
4	Bacillus anthracis str. Vollum (261591.3)	Bacteria	33			R-type	13	1.48741
5	Vibrio cholerae V52 (345076.3)	Bacteria	36			C-type	10	1.14416
6	Campylobacter jejuni subsp. jejuni 260.94 (360108.3)	Bacteria	60
7	Ureaplasma urealyticum serovar 7 (95661.4)	Bacteria	72			Total # NADS types:	874	100
8	Neorickettsia sennetsu str. Miyayama (222891.5)	Bacteria	73
9	Ureaplasma parvum serovar 1 (95656.5)	Bacteria	88			Total Bacteria analyzed:	814
10	Pelagibacter ubique HTCC1062 (335992.3)	Bacteria	93
11	Ureaplasma parvum serovar 14 (95668.5)	Bacteria	94
12	Ureaplasma urealyticum serovar 11 (95665.5)	Bacteria	100
13	Campylobacter coli RM2228 (306254.1)	Bacteria	127
14	Streptococcus pneumoniae INV104B (1313.3)	Bacteria	132
15	Pseudoalteromonas haloplanktis TAC125 (326442.4)	Bacteria	144
16	Lactobacillus acidophilus NCFM (272621.3)	Bacteria	149
17	Kocuria rhizophila DC2201 (378753.3)	Bacteria	163
18	Buchnera aphidicola str. Sg (Schizaphis graminum) (198804.1)	Bacteria	164
19	Buchnera aphidicola str. Tuc7 (Acyrthosiphon pisum) (561501.3)	Bacteria	169
20	Buchnera aphidicola str. 5A (Acyrthosiphon pisum) (563178.3)	Bacteria	169
21	Vibrio cholerae NCTC8457 (417399.3)	Bacteria	170
22	Buchnera aphidicola str. APS (Acyrthosiphon pisum) (107806.1)	Bacteria	173
23	Wolinella succinogenes DSM 1740 (273121.1)	Bacteria	191
24	Mesoplasma florum L1 (265311.3)	Bacteria	193
25	Ureaplasma urealyticum serovar 9 (95663.4)	Bacteria	193
26	Mycoplasma penetrans HF-2 (272633.1)	Bacteria	195
27	Mycoplasma arthritidis 158L3-1 (243272.3)	Bacteria	212
28	Campylobacter upsaliensis RM3195 (306264.1)	Bacteria	218
29	Mycoplasma hyopneumoniae 7448 (262722.3)	Bacteria	224
30	Streptococcus thermophilus LMD-9 (322159.7)	Bacteria	229
31	Pseudomonas fluorescens PfO-1 (205922.3)	Bacteria	229
32	Vibrio splendidus LGP32 (575788.4)	Bacteria	249
33	Ureaplasma parvum serovar 6 (95660.5)	Bacteria	263
34	Bacillus pumilus SAFR-032 (315750.5)	Bacteria	273
35	Baumannia cicadellinicola str. Hc (Homalodisca coagulata) (374463.4)	Bacteria	273
36	Lactobacillus fermentum IFO 3956 (334390.3)	Bacteria	275
37	Lactobacillus reuteri F275 (299033.6)	Bacteria	279
38	Streptococcus agalactiae NEM316 (211110.1)	Bacteria	285
39	Lactobacillus reuteri JCM 1112 (557433.3)	Bacteria	291
40	Streptococcus agalactiae A909 (205921.3)	Bacteria	291
41	Streptococcus agalactiae 2603V/R (208435.1)	Bacteria	295
42	Bacillus amyloliquefaciens FZB42 (326423.3)	Bacteria	301
43	Helicobacter pylori J99 (85963.1)	Bacteria	309
44	Bacillus subtilis subsp. subtilis str. 168 (224308.1)	Bacteria	314
45	Helicobacter pylori 26695 (85962.1)	Bacteria	325
46	Shewanella sp. PV-4 (323850.3)	Bacteria	327
47	Helicobacter pylori Shi470 (512562.4)	Bacteria	327
48	Campylobacter lari RM2100 (306263.1)	Bacteria	331
49	Wigglesworthia glossinidia endosymbiont of Glossina brevipalpis (36870.1)	Bacteria	340
50	Helicobacter pylori G27 (563041.5)	Bacteria	342
51	Tropheryma whipplei TW08/27 (218496.1)	Bacteria	343
52	Streptococcus mitis NCTC 12261 (246201.1)	Bacteria	343
53	Helicobacter pylori P12 (570508.5)	Bacteria	344
54	Neisseria meningitidis FAM18 (487.2)	Bacteria	352
55	Lactobacillus delbrueckii subsp. bulgaricus ATCC BAA-365 (321956.5)	Bacteria	359
56	Thermobaculum terrenum ATCC BAA-798 (525904.4)	Bacteria	359
57	Mycoplasma hyopneumoniae 232 (295358.3)	Bacteria	372
58	Listeria monocytogenes str. 1/2a F6854 (267409.1)	Bacteria	379
59	Ureaplasma urealyticum serovar 12 (95666.5)	Bacteria	386
60	Oceanobacillus iheyensis HTE831 (221109.1)	Bacteria	392
61	Mycoplasma genitalium G-37 (243273.1)	Bacteria	398
62	Ureaplasma urealyticum serovar 5 (95659.5)	Bacteria	399
63	Lactobacillus delbrueckii subsp. bulgaricus ATCC 11842 (390333.6)	Bacteria	404
64	Tropheryma whipplei str. Twist (203267.1)	Bacteria	405
65	Mycoplasma mycoides subsp. mycoides SC str. PG1 (272632.1)	Bacteria	415
66	Streptococcus mutans UA159 (210007.1)	Bacteria	421
67	Streptococcus pyogenes str. Manfredo (160491.17)	Bacteria	465
68	Ureaplasma parvum serovar 3 ATCC 700970 (273119.1)	Bacteria	467
69	Streptococcus pyogenes SSI-1 (193567.1)	Bacteria	470
70	Lactobacillus plantarum WCFS1 (220668.1)	Bacteria	474
71	Ureaplasma urealyticum serovar 13 (95667.5)	Bacteria	487
72	Streptococcus pneumoniae SP23-BS72 (406563.4)	Bacteria	494
73	Bacillus anthracis str. A1055 (280355.3)	Bacteria	496
74	Polaribacter irgensii 23-P (313594.3)	Bacteria	505
75	Ureaplasma urealyticum serovar 4 (95658.4)	Bacteria	514
76	Streptococcus thermophilus CNRZ1066 (299768.3)	Bacteria	516
77	Sphaerobacter thermophilus DSM 20745 (479434.4)	Bacteria	520
78	Mycoplasma capricolum subsp. capricolum ATCC 27343 (340047.10)	Bacteria	520
79	Lactobacillus brevis ATCC 367 (387344.13)	Bacteria	524
80	Staphylococcus aureus subsp. aureus JH9 (359786.3)	Bacteria	539
81	Campylobacter jejuni subsp. jejuni 84-25 (360110.3)	Bacteria	539
82	Lactobacillus helveticus DPC 4571 (405566.3)	Bacteria	562
83	Mycoplasma pneumoniae M129 (272634.1)	Bacteria	563
84	Escherichia coli E2348/69 (216593.1)	Bacteria	563
85	Ureaplasma urealyticum serovar 10 (95664.5)	Bacteria	565
86	Streptococcus gordonii str. Challis substr. CH1 (467705.8)	Bacteria	574
87	Mycoplasma hyopneumoniae J (262719.3)	Bacteria	581
88	Ureaplasma urealyticum serovar 8 (95662.4)	Bacteria	593
89	Robiginitalea biformata HTCC2501 (313596.3)	Bacteria	606
90	Listeria monocytogenes FSL N1-017 (393123.3)	Bacteria	606
91	Streptococcus pneumoniae CDC1087-00 (453361.3)	Bacteria	609
92	Streptococcus thermophilus LMG 18311 (264199.3)	Bacteria	623
93	Mycoplasma pulmonis UAB CTIP (272635.1)	Bacteria	623
94	Pseudoalteromonas tunicata D2 (87626.3)	Bacteria	624
95	Listeria monocytogenes str. 4b H7858 (267410.1)	Bacteria	635
96	Staphylococcus saprophyticus subsp. saprophyticus ATCC 15305 (342451.4)	Bacteria	649
97	Psychromonas sp. CNPT3 (314282.3)	Bacteria	673
98	Listeria monocytogenes Aureli 1997 (401650.3)	Bacteria	680
99	Streptococcus pneumoniae CDC3059-06 (453365.3)	Bacteria	691
100	Mycoplasma agalactiae PG2 (347257.4)	Bacteria	702
101	Listeria monocytogenes FSL N3-165 (393124.3)	Bacteria	707
102	Anoxybacillus flavithermus WK1 (491915.4)	Bacteria	722
103	Campylobacter jejuni subsp. jejuni HB93-13 (360112.3)	Bacteria	727
104	Leptotrichia buccalis DSM 1135 (523794.4)	Bacteria	729
105	Leifsonia xyli subsp. xyli str. CTCB07 (281090.3)	Bacteria	748
106	Campylobacter jejuni subsp. jejuni NCTC 11168 (192222.1)	Bacteria	749
107	Streptococcus pneumoniae INV200 (1313.4)	Bacteria	755
108	Shigella dysenteriae M131649 (216598.1)	Bacteria	770
109	Vibrio cholerae O395 (345073.6)	Bacteria	780
110	Flavobacteriales bacterium HTCC2170 (313603.3)	Bacteria	797
111	Streptococcus pneumoniae SP9-BS68 (406558.4)	Bacteria	806
112	Pseudoalteromonas atlantica T6c (342610.3)	Bacteria	812
113	Campylobacter curvus 525.92 (360105.6)	Bacteria	816
114	Streptococcus pneumoniae OXC141 (1313.5)	Bacteria	824
115	Listeria monocytogenes J2818 (393131.3)	Bacteria	830
116	Campylobacter jejuni subsp. jejuni 81-176 (354242.8)	Bacteria	831
117	Streptococcus pneumoniae CDC0288-04 (453364.8)	Bacteria	839
118	Flavobacterium sp. MED217 (313593.3)	Bacteria	842
119	Erwinia carotovora subsp. atroseptica SCRI1043 (218491.3)	Bacteria	844
120	Cryptobacterium curtum DSM 15641 (469378.4)	Bacteria	850
121	Campylobacter jejuni RM1221 (195099.3)	Bacteria	851
122	Bacillus B-14905 (101031.3)	Bacteria	852
123	Listeria monocytogenes F6900 (393128.3)	Bacteria	869
124	Pseudomonas syringae pv. phaseolicola 1448A (264730.3)	Bacteria	882
125	Listeria monocytogenes FSL J1-194 (393117.3)	Bacteria	898
126	Slackia heliotrinireducens DSM 20476 (471855.4)	Bacteria	906
127	Streptococcus pneumoniae SP11-BS70 (406559.4)	Bacteria	915
128	Campylobacter jejuni subsp. jejuni CF93-6 (360111.3)	Bacteria	915
129	Listeria monocytogenes FSL J2-071 (393121.3)	Bacteria	917
130	Desulfitobacterium sp. Y51 (138119.3)	Bacteria	917
131	Pseudomonas syringae pv. syringae B728a (205918.4)	Bacteria	927
132	Vibrio cholerae 2740-80 (412614.3)	Bacteria	945
133	Eggerthella lenta DSM 2243 (479437.4)	Bacteria	947
134	Helicobacter acinonychis str. Sheeba (382638.8)	Bacteria	963
135	Vibrio cholerae RC385 (345074.3)	Bacteria	964
136	Photobacterium profundum SS9 (298386.1)	Bacteria	977
137	Campylobacter hominis ATCC BAA-381 (360107.5)	Bacteria	1007
138	Helicobacter hepaticus ATCC 51449 (235279.1)	Bacteria	1008
139	Salmonella enterica subsp. enterica serovar Kentucky str. CVM29188 (439842.7)	Bacteria	1012
140	Enterococcus faecium (1352.1)	Bacteria	1021
141	Listeria monocytogenes 10403S (393133.3)	Bacteria	1028
142	Campylobacter fetus subsp. fetus 82-40 (360106.5)	Bacteria	1030
143	Listeria welshimeri serovar 6b str. SLCC5334 (386043.6)	Bacteria	1039
144	Listeria innocua Clip11262 (272626.1)	Bacteria	1068
145	Listeria monocytogenes EGD-e (169963.1)	Bacteria	1085
146	Listeria monocytogenes str. 4b F2365 (265669.1)	Bacteria	1094
147	Symbiobacterium thermophilum IAM 14863 (292459.1)	Bacteria	1103
148	Salmonella enterica subsp. enterica serovar Typhi Ty2 (209261.1)	Bacteria	1111
149	Lactococcus lactis subsp. lactis Il1403 (272623.1)	Bacteria	1134
150	Streptococcus pneumoniae SP14-BS69 (406560.4)	Bacteria	1137
151	Thiomicrospira denitrificans ATCC 33889 (326298.3)	Bacteria	1142
152	Vibrio cholerae MZO-3 (412883.3)	Bacteria	1151
153	Streptococcus pneumoniae 23F (216600.3)	Bacteria	1165
154	Veillonella parvula DSM 2008 (479436.4)	Bacteria	1178
155	Sebaldella termitidis ATCC 33386 (526218.4)	Bacteria	1179
156	Brevibacterium linens BL2 (321955.3)	Bacteria	1195
157	Campylobacter jejuni subsp. doylei 269.97 (360109.7)	Bacteria	1197
158	Listeria monocytogenes FSL R2-503 (393125.3)	Bacteria	1202
159	Helicobacter mustelae 43772 (217.1)	Bacteria	1209
160	Arcobacter butzleri RM4018 (367737.4)	Bacteria	1232
161	Klebsiella pneumoniae MGH 78578 (272620.3)	Bacteria	1247
162	Deinococcus geothermalis DSM11300 (68909.1)	Bacteria	1254
163	Salmonella typhimurium LT2 (99287.1)	Bacteria	1268
164	Streptococcus pyogenes M1 GAS (160490.1)	Bacteria	1274
165	Streptococcus pneumoniae R6 (171101.1)	Bacteria	1275
166	Escherichia coli 042 (216592.1)	Bacteria	1279
167	Salmonella bongori 12149 (12149.1)	Bacteria	1292
168	Streptococcus uberis 0140J (218495.3)	Bacteria	1293
169	Neisseria meningitidis MC58 (122586.1)	Bacteria	1316
170	Campylobacter concisus 13826 (360104.4)	Bacteria	1321
171	Streptococcus pneumoniae TIGR4 (170187.1)	Bacteria	1324
172	Streptococcus pneumoniae CDC1873-00 (453362.3)	Bacteria	1325
173	Vibrio sp. MED222 (314290.3)	Bacteria	1330
174	Croceibacter atlanticus HTCC2559 (216432.3)	Bacteria	1331
175	Pediococcus pentosaceus ATCC 25745 (278197.10)	Bacteria	1342
176	Vibrio cholerae MO10 (345072.3)	Bacteria	1343
177	Lactococcus lactis subsp. cremoris SK11 (272622.8)	Bacteria	1345
178	Streptococcus pyogenes MGAS9429 (370551.3)	Bacteria	1352
179	Streptococcus pneumonia pneumoniae D39 (373153.25)	Bacteria	1361
180	Streptococcus pyogenes MGAS8232 (186103.1)	Bacteria	1371
181	Corynebacterium glutamicum ATCC 13032 (196627.4)	Bacteria	1376
182	Escherichia coli IAI39 (585057.4)	Bacteria	1376
183	Streptococcus pyogenes MGAS2096 (370553.3)	Bacteria	1379
184	Pseudomonas mendocina ymp (399739.6)	Bacteria	1379
185	Syntrophomonas wolfei subsp. wolfei str. Goettingen (335541.4)	Bacteria	1385
186	Streptococcus pyogenes MGAS315 (198466.1)	Bacteria	1392
187	Shewanella denitrificans OS217 (318161.14)	Bacteria	1403
188	Shigella flexneri 2a str. 301 (198214.1)	Bacteria	1411
189	Staphylococcus epidermidis RP62A (176279.3)	Bacteria	1418
190	Shigella flexneri 2a str. 2457T (198215.1)	Bacteria	1422
191	Streptococcus suis P1/7 (218494.4)	Bacteria	1424
192	Neisseria meningitidis Z2491 (122587.1)	Bacteria	1435
193	Lactobacillus gasseri ATCC 33323 (324831.10)	Bacteria	1436
194	Streptococcus pneumoniae CGSP14 (516950.3)	Bacteria	1465
195	Streptococcus pyogenes MGAS10750 (370554.3)	Bacteria	1466
196	Lactococcus lactis subsp. cremoris MG1363 (416870.7)	Bacteria	1466
197	Shewanella amazonensis SB2B (326297.7)	Bacteria	1467
198	Clavibacter michiganensis subsp. michiganensis NCPPB 382 (443906.9)	Bacteria	1474
199	Streptococcus pyogenes MGAS10270 (370552.3)	Bacteria	1474
200	Corynebacterium urealyticum DSM 7109 (504474.3)	Bacteria	1476
201	Salmonella enterica subsp. enterica serovar Schwarzengrund str. CVM19633 (439843.6)	Bacteria	1480
202	Streptococcus pneumoniae SP195 (453363.3)	Bacteria	1485
203	Carboxydothermus hydrogenoformans Z-2901 (246194.3)	Bacteria	1486
204	Citrobacter koseri ATCC BAA-895 (290338.6)	Bacteria	1490
205	Salmonella enterica subsp. enterica serovar Heidelberg str. SL476 (454169.6)	Bacteria	1490
206	Shewanella frigidimarina NCIMB 400 (318167.10)	Bacteria	1493
207	Escherichia coli APEC O1 (405955.9)	Bacteria	1494
208	Vibrio cholerae MAK 757 (412967.3)	Bacteria	1503
209	Leuconostoc mesenteroides subsp. mesenteroides ATCC 8293 (203120.4)	Bacteria	1509
210	Neisseria lactamica ST-640 (486.1)	Bacteria	1509
211	Dethiosulfovibrio peptidovorans DSM 11002 (469381.4)	Bacteria	1510
212	Salmonella enterica subsp. enterica serovar Choleraesuis str. SC-B67 (321314.4)	Bacteria	1512
213	Shewanella pealeana ATCC 700345 (398579.3)	Bacteria	1514
214	Listeria monocytogenes HCC23 (552536.5)	Bacteria	1521
215	Lactobacillus johnsonii NCC 533 (257314.1)	Bacteria	1524
216	Streptococcus pneumoniae Hungary19A-6 (487214.3)	Bacteria	1531
217	Neisseria meningitidis 053442 (374833.4)	Bacteria	1534
218	Bacillus cereus subsp. cytotoxis NVH 391-98 (315749.4)	Bacteria	1549
219	Salmonella enterica subsp. enterica serovar Newport str. SL254 (423368.6)	Bacteria	1550
220	Streptococcus suis 98HAH33 (391296.7)	Bacteria	1558
221	Vibrio cholerae AM-19226 (404974.3)	Bacteria	1572
222	Streptococcus pneumoniae SP18-BS74 (406561.4)	Bacteria	1588
223	Streptococcus suis 05ZYH33 (391295.7)	Bacteria	1591
224	Streptococcus equi subsp. zooepidemicus MGCS10565 (552526.7)	Bacteria	1592
225	Salmonella enterica subsp. enterica serovar Typhi str. CT18 (220341.1)	Bacteria	1592
226	Staphylococcus epidermidis ATCC 12228 (176280.1)	Bacteria	1596
227	Salmonella enterica subsp. arizonae serovar 62:z4,z23:-- (41514.4)	Bacteria	1598
228	Shewanella sp. W3-18-1 (351745.7)	Bacteria	1606
229	Streptococcus pneumoniae SP3-BS71 (406556.4)	Bacteria	1609
230	Salmonella enterica subsp. enterica serovar Paratyphi A str. AKU_12601 (554290.7)	Bacteria	1611
231	Streptococcus equi subsp. equi (148942.4)	Bacteria	1628
232	Shigella sonnei Ss046 (300269.11)	Bacteria	1630
233	Vibrio cholerae 623-39 (417397.3)	Bacteria	1638
234	Streptococcus sanguinis SK36 (388919.8)	Bacteria	1654
235	Kytococcus sedentarius DSM 20547 (478801.4)	Bacteria	1657
236	Streptococcus pyogenes MGAS5005 (293653.3)	Bacteria	1669
237	Vibrio cholerae B33 (417400.3)	Bacteria	1670
238	marine actinobacterium PHSC20C1 (312284.3)	Bacteria	1679
239	Janthinobacterium sp. Marseille (375286.6)	Bacteria	1679
240	Enterobacter sp. 638 (399742.4)	Bacteria	1680
241	Shigella flexneri 5 str. 8401 (373384.10)	Bacteria	1688
242	Escherichia coli W3110 (316407.3)	Bacteria	1695
243	Escherichia coli 536 (362663.8)	Bacteria	1703
244	Salmonella enterica subsp. enterica serovar Paratyphi B str. SPB7 (272994.5)	Bacteria	1703
245	Escherichia coli HS (331112.3)	Bacteria	1716
246	Escherichia coli K12 (83333.1)	Bacteria	1723
247	Thermanaerovibrio acidaminovorans DSM 6589 (525903.4)	Bacteria	1729
248	Shigella boydii Sb227 (300268.10)	Bacteria	1733
249	Alkaliphilus oremlandi oremlandii OhILAs (350688.3)	Bacteria	1749
250	Staphylococcus haemolyticus JCSC1435 (279808.3)	Bacteria	1754
251	Bacillus thuringiensis str. Al Hakam (412694.5)	Bacteria	1761
252	Staphylococcus aureus subsp. aureus Mu3 (418127.4)	Bacteria	1769
253	Lactobacillus casei ATCC 334 (321967.8)	Bacteria	1770
254	Fusobacterium nucleatum subsp. nucleatum ATCC 25586 (190304.1)	Bacteria	1778
255	Escherichia coli IAI1 (585034.4)	Bacteria	1778
256	Streptococcus pyogenes MGAS6180 (319701.3)	Bacteria	1779
257	Staphylococcus aureus subsp. aureus N315 (158879.1)	Bacteria	1781
258	Flavobacterium johnsonia johnsoniae UW101 (376686.6)	Bacteria	1786
259	Staphylococcus aureus RF122 (273036.3)	Bacteria	1791
260	Escherichia coli str. K-12 substr. MG1655 (511145.6)	Bacteria	1797
261	Staphylococcus aureus subsp. aureus str. Newman (426430.6)	Bacteria	1799
262	Flavobacteria sp. BBFL7 (156586.3)	Bacteria	1800
263	Corynebacterium diphtheriae NCTC 13129 (257309.1)	Bacteria	1801
264	Escherichia coli F11 (340197.3)	Bacteria	1804
265	Shewanella oneidensis MR-1 (211586.9)	Bacteria	1815
266	Natranaerobius thermophilus JW/NM-WN-LF (457570.7)	Bacteria	1818
267	Bacillus cereus B4264 (405532.4)	Bacteria	1820
268	Staphylococcus aureus subsp. aureus MSSA476 (282459.1)	Bacteria	1820
269	Salmonella enterica subsp. enterica serovar Agona str. SL483 (454166.6)	Bacteria	1822
270	Bacillus anthracis str. Sterne (260799.1)	Bacteria	1828
271	Bacillus anthracis str. Ames (198094.1)	Bacteria	1831
272	Salmonella enterica subsp. enterica serovar Enteritidis str. P125109 (550537.3)	Bacteria	1837
273	Shewanella oneidensis MR-1 (211586.1)	Bacteria	1842
274	Pseudomonas stutzeri A1501 (379731.4)	Bacteria	1844
275	Staphylococcus aureus subsp. aureus MW2 (196620.1)	Bacteria	1853
276	Clostridium difficile 630 (1496.1)	Bacteria	1853
277	Escherichia coli str. K-12 substr. DH10B (316385.5)	Bacteria	1856
278	Bacillus cereus ATCC 14579 (226900.1)	Bacteria	1875
279	Staphylococcus aureus subsp. aureus MRSA252 (282458.1)	Bacteria	1895
280	Bacillus anthracis str. Kruger B (205919.3)	Bacteria	1896
281	Bacillus cereus E33L (288681.12)	Bacteria	1907
282	Staphylococcus aureus subsp. aureus Mu50 (158878.1)	Bacteria	1912
283	Bacillus thuringiensis serovar konkukian str. 97-27 (281309.3)	Bacteria	1916
284	Salmonella enterica subsp. enterica serovar Gallinarum str. 287/91 (550538.3)	Bacteria	1923
285	Lactobacillus casei BL23 (543734.3)	Bacteria	1926
286	Staphylococcus aureus subsp. aureus COL (93062.4)	Bacteria	1941
287	Staphylococcus aureus subsp. aureus USA300 (367830.3)	Bacteria	1950
288	Escherichia coli UTI89 (364106.7)	Bacteria	1973
289	Vibrio cholerae 1587 (412966.3)	Bacteria	1994
290	Sulfurospirillum deleyianum DSM 6946 (525898.4)	Bacteria	1994
291	Flavobacterium psychrophilum JIP02/86 (402612.4)	Bacteria	2004
292	Fusobacterium nucleatum subsp. vincentii ATCC 49256 (209882.1)	Bacteria	2008
293	Staphylococcus aureus subsp. aureus NCTC 8325 (93061.3)	Bacteria	2014
294	Streptococcus pyogenes MGAS10394 (286636.1)	Bacteria	2018
295	Corynebacterium jeikeium K411 (306537.3)	Bacteria	2022
296	Exiguobacterium sibiricum 255-15 (262543.4)	Bacteria	2024
297	Halothermothrix orenii H 168 (373903.4)	Bacteria	2031
298	Escherichia coli ATCC 8739 (481805.3)	Bacteria	2040
299	Bacillus cereus ATCC 10987 (222523.1)	Bacteria	2060
300	Salmonella enterica subsp. enterica serovar Dublin str. CT_02021853 (439851.5)	Bacteria	2072
301	Escherichia coli CFT073 (199310.1)	Bacteria	2076
302	Shewanella piezotolerans WP3 (225849.3)	Bacteria	2090
303	Shewanella putrefaciens CN-32 (319224.13)	Bacteria	2102
304	Escherichia coli E110019 (340186.3)	Bacteria	2125
305	Shewanella sp. MR-4 (60480.16)	Bacteria	2133
306	Bacillus anthracis str. &#39;Ames Ancestor&#39; (261594.1)	Bacteria	2138
307	Alkaliphilus metalliredigens QYMF (293826.4)	Bacteria	2145
308	Alteromonas macleodii &#39;Deep ecotype&#39; (314275.3)	Bacteria	2177
309	Tenacibaculum sp. MED152 (313598.3)	Bacteria	2184
310	Shewanella sp. MR-7 (60481.10)	Bacteria	2191
311	Bacillus licheniformis ATCC 14580 (279010.5)	Bacteria	2223
312	Bacillus halodurans C-125 (272558.1)	Bacteria	2285
313	Bacillus anthracis str. CNEVA-9066 (280354.3)	Bacteria	2378
314	Bacillus cereus G9241 (269801.1)	Bacteria	2388
315	Bacillus weihenstephanensis KBAB4 (315730.5)	Bacteria	2401
316	Escherichia coli 53638 (344610.3)	Bacteria	2403
317	Corynebacterium efficiens YS-314 (196164.1)	Bacteria	2428
318	Geobacillus thermodenitrificans NG80-2 (420246.5)	Bacteria	2433
319	Enterococcus faecalis V583 (226185.1)	Bacteria	2449
320	Bacillus clausii KSM-K16 (66692.3)	Bacteria	2455
321	Listeria monocytogenes J0161 (393130.3)	Bacteria	2466
322	Escherichia coli O157:H7 (83334.1)	Bacteria	2472
323	Escherichia coli O157:H7 EDL933 (155864.1)	Bacteria	2481
324	Shewanella sp.ANA-3 (94122.5)	Bacteria	2485
325	Geobacillus stearothermophilus 10 (272567.1)	Bacteria	2488
326	Shewanella halifaxensis HAW-EB4 (458817.3)	Bacteria	2498
327	Gramella forsetii KT0803 (411154.5)	Bacteria	2630
328	Salmonella enterica subsp. enterica serovar Paratypi A str. ATCC 9150 (295319.3)	Bacteria	2636
329	Staphylococcus aureus subsp. aureus JH1 (359787.3)	Bacteria	2674
330	Geobacillus kaustophilus HTA426 (235909.3)	Bacteria	2693
331	Vibrio cholerae V51 (345075.3)	Bacteria	2709
332	Shewanella baltica OS195 (399599.3)	Bacteria	2714
333	Shewanella baltica OS185 (402882.10)	Bacteria	2749
334	Shewanella woodyi ATCC 51908 (392500.3)	Bacteria	2762
335	Desulfomicrobium baculatum DSM 4028 (525897.4)	Bacteria	2794
336	Escherichia coli B171 (344601.3)	Bacteria	2859
337	Shewanella baltica OS155 (325240.9)	Bacteria	2866
338	Cellulophaga sp. MED134 (313590.3)	Bacteria	2885
339	Shigella boydii BS512 (344609.3)	Bacteria	2899
340	Vibrio fischeri MJ11 (388396.7)	Bacteria	2926
341	Vibrio cholerae O1 biovar eltor str. N16961 (243277.1)	Bacteria	2947
342	Deinococcus radiodurans R1 (243230.1)	Bacteria	3014
343	Psychromonas ingrahami ingrahamii 37 (357804.5)	Bacteria	3021
344	Alteromonas macleodii &#39;Deep ecotype&#39; (314275.6)	Bacteria	3054
345	Vibrio harveyi ATCC BAA-1116 (338187.4)	Bacteria	3058
346	Renibacterium salmoninarum ATCC 33209 (288705.3)	Bacteria	3199
347	Vibrio cholerae NRT36s (88888881.3)	Bacteria	3271
348	Vibrio fischeri ES114 (312309.3)	Bacteria	3341
349	Bacillus anthracis str. Australia 94 (280477.3)	Bacteria	3366
350	Pseudomonas aeruginosa 2192 (350703.3)	Bacteria	3440
351	Vibrio parahaemolyticus RIMD 2210633 (223926.1)	Bacteria	3492
352	Vibrio angustum S14 (314292.13)	Bacteria	3647
353	Colwellia psychrerythraea 34H (167879.3)	Bacteria	3712
354	Vibrio vulnificus YJ016 (196600.1)	Bacteria	3737
355	Aliivibrio salmonicida LFI1238 (316275.9)	Bacteria	3845
356	Vibrio splendidus 12B01 (314291.3)	Bacteria	3865
357	Sodalis glossinidius str. &#39;morsitans&#39; (343509.6)	Bacteria	3996
358	Nocardia farcinica IFM 10152 (247156.1)	Bacteria	4155
359	Escherichia coli E22 (340185.3)	Bacteria	4168
360	Pseudomonas entomophila L48 (384676.6)	Bacteria	4246
361	Escherichia coli E24377A (331111.3)	Bacteria	4382
362	Vibrio vulnificus CMCP6 (216895.1)	Bacteria	4428
363	Desulfitobacterium hafniense DCB-2 (272564.4)	Bacteria	4571
364	Pseudomonas putida W619 (390235.3)	Bacteria	4635
365	Pseudomonas putida F1 (351746.4)	Bacteria	4690
366	Escherichia coli B7A (340184.3)	Bacteria	4718
367	Pseudomonas syringae pv. tomato str. DC3000 (223283.1)	Bacteria	4793
368	Pseudomonas putida KT2440 (160488.1)	Bacteria	4804
369	Pseudomonas putida GB-1 (76869.3)	Bacteria	4893
370	Pseudomonas aeruginosa PAO1 (208964.1)	Bacteria	4917
371	Salmonella paratyphi (54388.1)	Bacteria	5076
372	Pseudomonas aeruginosa UCBPP-PA14 (208963.3)	Bacteria	5127
373	Pseudomonas aeruginosa PA7 (381754.5)	Bacteria	5373
374	Shigella sonnei 53G (216599.1)	Bacteria	5379
375	Pseudomonas aeruginosa LESB58 (557722.3)	Bacteria	5432
376	Photobacterium profundum 3TCK (314280.3)	Bacteria	5498
377	Rhodococcus jostii RHA1 (101510.15)	Bacteria	6480
378	Burkholderia dolosa AUO158 (350701.3)	Bacteria	4378
379	Burkholderia dolosa AUO158 (350701.3)	Bacteria	4379
380	Nocardiopsis dassonvillei subsp. dassonvillei DSM 43111 (446468.4)	Bacteria	3004
381	Geobacter bemidjiensis Bem (404380.3)	Bacteria	1084
382	Anaeromyxobacter sp. Fw109-5 (404589.4)	Bacteria	1092
383	Burkholderia pseudomallei 668 (320373.3)	Bacteria	1111
384	Burkholderia pseudomallei Pasteur (331978.3)	Bacteria	4971
385	Burkholderia mallei ATCC 23344 (243160.4)	Bacteria	3238
386	Thermotoga maritima MSB8 (243274.1)	Bacteria	638
387	Desulforudis audaxviator MP104C (477974.3)	Bacteria	1306
388	Burkholderia pseudomallei K96243 (272560.3)	Bacteria	1357
389	Rhizobium leguminosarum bv. viciae 3841 (216596.1)	Bacteria	1389
390	Burkholderia pseudomallei 1710a (320371.3)	Bacteria	861
391	Mesorhizobium sp. BNC1 (266779.1)	Bacteria	1413
392	Desulfotomaculum reducens MI-1 (349161.4)	Bacteria	1633
393	Thermosipho melanesiensis BI429 (391009.4)	Bacteria	89
394	Thermotoga petrophila RKU-1 (390874.10)	Bacteria	284
395	Streptococcus pneumoniae SP6-BS73 (406557.4)	Bacteria	1555, 2287
396	Thermotoga sp. RQ2 (126740.4)	Bacteria	285
397	Shewanella sediminis HAW-EB3 (425104.3)	Bacteria	1588, 2060
398	Thermotoga lettingae TMO (416591.4)	Bacteria	1682
399	Thermosipho africanus TCF52B (484019.3)	Bacteria	307
400	Dictyoglomus thermophilum H-6-12 (309799.3)	Bacteria	1850
401	Burkholderia vietnamiensis strain G4 (269482.4)	Bacteria	1810
402	Streptosporangium roseum DSM 43021 (479432.4)	Bacteria	2814
403	Rhodopseudomonas palustris BisA53 (316055.14)	Bacteria	576
404	Burkholderia mallei FMH (334802.3)	Bacteria	1981
405	Roseiflexus castenholzi DSM 13941 (383372.4)	Bacteria	478
406	Pelobacter propionicus DSM 2379 (338966.5)	Bacteria	2822
407	Streptomyces coelicolor A3(2) (100226.1)	Bacteria	479
408	Burkholderia pseudomallei 1710b (320372.3)	Bacteria	222
409	Burkholderia pseudomallei 1655 (331109.3)	Bacteria	2240
410	Nakamurella multipartita DSM 44233 (479431.5)	Bacteria	2261
411	Burkholderia xenovorans LB400 (36873.1)	Bacteria	2968, 4437
412	Thioalkalivibrio sp. HL-EbGR7 (396588.3)	Bacteria	2345
413	Burkholderia cenocepacia PC184 (350702.3)	Bacteria	5053
414	Roseiflexus sp. RS-1 (357808.3)	Bacteria	3530
415	Burkholderia pseudomallei S13 (320374.3)	Bacteria	913
416	Burkholderia mallei 10229 (320386.3)	Bacteria	3679
417	Anaeromyxobacter dehalogenans 2CP-C (290397.13)	Bacteria	2780
418	Kribbella flavida DSM 17836 (479435.4)	Bacteria	2823
419	Anaeromyxobacter sp. K (447217.4)	Bacteria	2891
420	Burkholderia mallei 10399 (320387.3)	Bacteria	623
421	Anaeromyxobacter dehalogenans 2CP-1 (455488.3)	Bacteria	3000
422	Conexibacter woesei DSM 14684 (469383.4)	Bacteria	3012
423	Sinorhizobium meliloti 1021 (266834.1)	Bacteria	5992
424	Pseudomonas fluorescens SBW25 (216595.1)	Bacteria	3207, 5633
425	Burkholderia ambifaria AMMD (339670.3)	Bacteria	4299
426	Burkholderia mallei SAVP1 (320388.3)	Bacteria	3304
427	Sorangium cellulosum So ce 56 (448385.11)	Bacteria	3528
428	Burkholderia multivorans ATCC 17616 (395019.3)	Bacteria	3551
429	Reinekea sp. MED297 (314283.3)	Bacteria	3598
430	Burkholderia cepacia R18194 (269483.3)	Bacteria	374
431	Burkholderia mallei JHU (334803.3)	Bacteria	3770
432	Burkholderia cenocepacia HI2424 (331272.3)	Bacteria	5022
433	Burkholderia mallei GB8 horse 4 (320390.3)	Bacteria	4107
434	Burkholderia mallei GB8 horse 4 (320390.3)	Bacteria	4107
435	Burkholderia mallei NCTC 10247 (320389.3)	Bacteria	496
436	Mesorhizobium loti MAFF303099 (266835.1)	Bacteria	5295
437	Burkholderia cenocepacia AU 1054 (331271.3)	Bacteria	647
438	Burkholderia cenocepacia J2315 (216591.1)	Bacteria	6096
439	Fervidobacterium nodosum Rt17-B1 (381764.6)	Bacteria	857
440	Coprothermobacter proteolyticus DSM 5265 (309798.3)	Bacteria	763
441	Mycobacterium marinum M (216594.1)	Bacteria	2	2
442	Idiomarina baltica OS145 (314276.3)	Bacteria	68	68
443	Anaerococcus prevoti prevotii DSM 20548 (525919.4)	Bacteria	83	83
444	Caldicellulosiruptor saccharolyticus DSM 8903 (351627.4)	Bacteria	110	110
445	Thiobacillus denitrificans ATCC 25259 (292415.3)	Bacteria	114	114
446	Methylocella silvestris BL2 (395965.4)	Bacteria	138	138
447	Legionella pneumophila str. Lens (297245.3)	Bacteria	145	145
448	Dictyoglomus turgidum DSM 6724 (515635.3)	Bacteria	189	189
449	Desulfohalobium retbaense DSM 5692 (485915.4)	Bacteria	200	200
450	Bacteroides thetaiotaomicron VPI-5482 (226186.1)	Bacteria	205	205
451	Synechococcus sp. JA-3-3Ab (321327.20)	Bacteria	207	207
452	Magnetospirillum gryphiswaldense MSR-1 (431944.4)	Bacteria	252	252
453	Lawsonia intracellularis PHE/MN1-00 (363253.4)	Bacteria	272	272
454	Parvularcula bermudensis HTCC2503 (314260.3)	Bacteria	274	274
455	Bartonella bacilliformis KC583 (360095.3)	Bacteria	290	290
456	Granulibacter bethesdensis CGDNIH1 (391165.8)	Bacteria	291	291
457	Parabacteroides distasonis ATCC 8503 (435591.10)	Bacteria	299	299
458	Cyanothece sp PCC 7424 (65393.5)	Bacteria	305	305
459	Thermoanaerobacter tengcongensis MB4 (273068.3)	Bacteria	315	315
460	Yersinia mollaretii ATCC 43969 (349967.3)	Bacteria	334	334
461	Brucella abortus biovar 1 str. 9-941 (262698.3)	Bacteria	335	335
462	Ehrlichia canis str. Jake (269484.4)	Bacteria	341	341
463	Desulfotomaculum acetoxidans DSM 771 (485916.4)	Bacteria	372	372
464	Anaplasma marginale str. St. Maries (234826.3)	Bacteria	386	386
465	Ehrlichia ruminantium str. Gardel (302409.3)	Bacteria	392	392
466	Clostridium botulinum A str. Hall (441771.4)	Bacteria	402	402
467	Acidithiobacillus ferrooxidans ATCC 23270 (243159.3)	Bacteria	409	409
468	Actinosynnema mirum DSM 43827 (446462.5)	Bacteria	415	415
469	Salinibacter ruber DSM 13855 (309807.19)	Bacteria	425	425
470	Psychrobacter sp. 273-4 (259536.4)	Bacteria	440	440
471	Porphyromonas gingivalis W83 (242619.1)	Bacteria	466	466
472	Vesicomyosocius okutanii HA (412965.6)	Bacteria	469	469
473	Alcanivorax borkumensis SK2 (393595.12)	Bacteria	472	472
474	Desulfovibrio vulgaris str. &#39;Miyazaki F&#39; (883.3)	Bacteria	472	472
475	Roseovarius nubinhibens ISM (89187.3)	Bacteria	478	478
476	Synechococcus sp. WH 8102 (84588.1)	Bacteria	499	499
477	Prochlorococcus marinus str. MIT 9303 (59922.7)	Bacteria	516	516
478	Stackebrandtia nassauensis DSM 44728 (446470.4)	Bacteria	517	517
479	Acholeplasma laidlawii PG-8A (441768.4)	Bacteria	519	519
480	Pelobacter carbinolicus DSM 2380 (338963.3)	Bacteria	523	523
481	Clostridium botulinum A str. ATCC 19397 (441770.4)	Bacteria	524	524
482	Moorella thermoacetica ATCC 39073 (264732.9)	Bacteria	536	536
483	Clostridium botulinum A str. ATCC 3502 (413999.4)	Bacteria	538	538
484	Clostridium tetani E88 (212717.1)	Bacteria	569	569
485	Nitratiruptor sp. SB155-2 (387092.5)	Bacteria	570	570
486	Borrelia afzelii PKo (390236.5)	Bacteria	578	578
487	Acidithiobacillus ferrooxidans ATCC 53993 (380394.3)	Bacteria	579	579
488	Bartonella quintana str. Toulouse (283165.1)	Bacteria	585	585
489	Jonesia denitrificans DSM 20603 (471856.4)	Bacteria	590	590
490	Syntrophobacter fumaroxidans MPOB (335543.6)	Bacteria	593	593
491	Brachybacterium faecium DSM 4810 (446465.4)	Bacteria	597	597
492	Dinoroseobacter shibae DFL 12 (398580.3)	Bacteria	598	598
493	Bartonella henselae str. Houston-1 (283166.1)	Bacteria	602	602
494	Bartonella bacilliformis KC583 (360095.7)	Bacteria	607	607
495	Borrelia garinii PBi (290434.1)	Bacteria	611	611
496	Aster yellows witches&#39;-broom phytoplasma AYWB (322098.19)	Bacteria	623	623
497	Xylanimonas cellulosilytica DSM 15894 (446471.4)	Bacteria	640	640
498	Silicibacter sp. TM1040 (292414.1)	Bacteria	640	640
499	Sulfurovum sp. NBC37-1 (387093.4)	Bacteria	660	660
500	Aeromonas salmonicida subsp. salmonicida A449 (382245.6)	Bacteria	663	663
501	Aquifex aeolicus VF5 (224324.1)	Bacteria	669	669
502	Aeromonas hydrophila subsp. hydrophila ATCC 7966 (380703.5)	Bacteria	670	670
503	Synechococcus sp. CC9902 (316279.3)	Bacteria	678	678
504	Ehrlichia chaffeensis str. Arkansas (205920.8)	Bacteria	678	678
505	Elusimicrobium minutum Pei191 (445932.3)	Bacteria	681	681
506	Polynucleobacter sp. QLW-P1DMWA-1 (312153.3)	Bacteria	709	709
507	Dehalococcoides sp. CBDB1 (255470.3)	Bacteria	710	710
508	Coxiella burnetii CbuK_Q154 (434924.4)	Bacteria	740	740
509	Photorhabdus asymbiotica subsp. asymbiotica (171440.1)	Bacteria	743	743
510	Methylacidiphilum infernorum V4 (481448.4)	Bacteria	758	758
511	Geodermatophilus obscurus DSM 43160 (526225.5)	Bacteria	760	760
512	Trichodesmium erythraeum IMS101 (203124.1)	Bacteria	772	772
513	Treponema pallidum subsp. pallidum str. Nichols (243276.1)	Bacteria	776	776
514	Xylella fastidiosa Temecula1 (183190.1)	Bacteria	801	801
515	Anaplasma phagocytophilum HZ (212042.5)	Bacteria	810	810
516	Coxiella burnetii RSA 493 (227377.1)	Bacteria	821	821
517	Silicibacter pomeroyi DSS-3 (246200.3)	Bacteria	824	824
518	Ehrlichia ruminantium str. Welgevonden (254945.3)	Bacteria	828	828
519	Desulfovibrio desulfuricans subsp. desulfuricans str. ATCC 27774 (525146.3)	Bacteria	867	867
520	Legionella pneumophila str. Paris (297246.3)	Bacteria	871	871
521	Cyanothece sp PCC 7822 (497965.3)	Bacteria	884	884
522	Bifidobacterium longum NCC2705 (206672.1)	Bacteria	896	896
523	Mycobacterium leprae TN (272631.1)	Bacteria	900	900
524	Borrelia burgdorferi B31 (224326.1)	Bacteria	906	906
525	Acidothermus cellulolyticus 11B (351607.5)	Bacteria	915	915
526	Xylella fastidiosa M12 (405440.3)	Bacteria	922	922
527	Rhodospirillum centenum SW (414684.4)	Bacteria	926	926
528	Actinosynnema mirum DSM 43827 (446462.8)	Bacteria	936	936
529	Dehalococcoides sp. BAV1 (216389.5)	Bacteria	939	939
530	Coxiella burnetii Dugway 5J108-111 (434922.4)	Bacteria	947	947
531	Azorhizobium caulinodans ORS 571 (438753.3)	Bacteria	948	948
532	Clostridium botulinum E3 str. Alaska E43 (508767.4)	Bacteria	951	951
533	Herminiimonas arsenicoxydans (204773.3)	Bacteria	954	954
534	Maricaulis maris MCS10 (394221.5)	Bacteria	959	959
535	Brucella melitensis 16M (224914.1)	Bacteria	968	968
536	Brucella suis 1330 (204722.1)	Bacteria	979	979
537	Brucella canis ATCC 23365 (483179.3)	Bacteria	985	985
538	Psychrobacter cryohalolentis K5 (335284.3)	Bacteria	985	985
539	Prochlorococcus marinus str. NATL2A (59920.3)	Bacteria	994	994
540	Stenotrophomonas maltophilia K279a (40324.1)	Bacteria	1014	1014
541	Yersinia enterocolitica 8081 (630.2)	Bacteria	1016	1016
542	Dechloromonas aromatica RCB (159087.4)	Bacteria	1018	1018
543	Dehalococcoides ethenogenes 195 (243164.3)	Bacteria	1021	1021
544	Clostridium kluyveri DSM 555 (431943.4)	Bacteria	1035	1035
545	Pelotomaculum thermopropionicum SI (370438.3)	Bacteria	1036	1036
546	Clostridium beijerincki beijerinckii NCIMB 8052 (290402.34)	Bacteria	1038	1038
547	Leptospira interrogans serovar Copenhageni str. Fiocruz L1-130 (267671.1)	Bacteria	1045	1045
548	Synechococcus elongatus PCC 6301 (269084.3)	Bacteria	1058	1058
549	Bifidobacterium adolescentis ATCC 15703 (367928.5)	Bacteria	1063	1063
550	Thermobifida fusca YX (269800.4)	Bacteria	1075	1075
551	Rhodobacter sphaeroides ATCC 17029 (349101.4)	Bacteria	1079	1079
552	Parvibaculum lavamentivorans DS-1 (402881.6)	Bacteria	1081	1081
553	Cupriavidus metallidurans CH34 (266264.4)	Bacteria	1085	1085
554	Gluconobacter oxydans 621H (290633.1)	Bacteria	1090	1090
555	Magnetospirillum magneticum AMB-1 (342108.5)	Bacteria	1092	1092
556	Haliangium ochraceum DSM 14365 (502025.5)	Bacteria	1092	1092
557	Clostridium perfringens SM101 (289380.14)	Bacteria	1106	1106
558	Xanthomonas campestris pv. campestris str. B100 (509169.3)	Bacteria	1106	1106
559	Clostridium perfringens str. 13 (195102.1)	Bacteria	1121	1121
560	Roseobacter denitrificans OCh 114 (375451.6)	Bacteria	1134	1134
561	Bacteriovorax marinus SJ (97084.1)	Bacteria	1150	1150
562	Coxiella burnetii CbuG_Q212 (434923.3)	Bacteria	1152	1152
563	Thermosynechococcus elongatus BP-1 (197221.1)	Bacteria	1179	1179
564	Marinobacter hydrocarbonoclasticus aquaeolei VT8 (351348.5)	Bacteria	1207	1207
565	Xanthomonas campestris pv. campestris str. 8004 (314565.3)	Bacteria	1212	1212
566	Clostridium cellulolyticum H10 (394503.6)	Bacteria	1236	1236
567	Yersinia pseudotuberculosis YPIII (502800.3)	Bacteria	1245	1245
568	Synechococcus sp. JA-2-3B&#39;a(2-13) (321332.10)	Bacteria	1256	1256
569	Clostridium perfringens ATCC 13124 (195103.9)	Bacteria	1268	1268
570	Idiomarina loihiensis L2TR (283942.3)	Bacteria	1278	1278
571	Yersinia bercovieri ATCC 43970 (349968.3)	Bacteria	1283	1283
572	Yersinia pestis KIM (187410.1)	Bacteria	1291	1291
573	Anabaena variabilis ATCC 29413 (240292.3)	Bacteria	1300	1300
574	Legionella pneumophila subsp. pneumophila str. Philadelphia 1 (272624.3)	Bacteria	1316	1316
575	Polynucleobacter necessarius subsp. necessarius STIR1 (452638.3)	Bacteria	1324	1324
576	Chloroflexus aurantiacus J-10-fl (324602.4)	Bacteria	1344	1344
577	Synechococcus elongatus PCC 7942 (1140.3)	Bacteria	1361	1361
578	Erythrobacter litoralis HTCC2594 (314225.3)	Bacteria	1361	1361
579	Bordetella parapertussis 12822 (257311.1)	Bacteria	1369	1369
580	Azoarcus sp. BH72 (62928.7)	Bacteria	1383	1383
581	Treponema denticola ATCC 35405 (243275.1)	Bacteria	1389	1389
582	Yersinia pseudotuberculosis IP 31758 (349747.3)	Bacteria	1393	1393
583	Nitrobacter hamburgensis X14 (323097.3)	Bacteria	1405	1405
584	Hydrogenobaculum sp. Y04AAS1 (380749.4)	Bacteria	1408	1408
585	Bifidobacterium longum DJO10A (205913.1)	Bacteria	1415	1415
586	Porphyromonas gingivalis ATCC 33277 (431947.6)	Bacteria	1417	1417
587	Thiomicrospira crunogena XCL-2 (317025.3)	Bacteria	1426	1426
588	Prochlorococcus marinus subsp. pastoris str. CCMP1986 (59919.1)	Bacteria	1442	1442
589	Prochlorococcus marinus str. MIT 9313 (74547.1)	Bacteria	1455	1455
590	Saccharopolyspora erythraea NRRL 2338 (405948.6)	Bacteria	1460	1460
591	Yersinia pestis Nepal516 (377628.5)	Bacteria	1488	1488
592	Xanthomonas oryzae pv. oryzae PXO99A (360094.3)	Bacteria	1496	1496
593	Rhodobacter sphaeroides ATCC 17025 (349102.4)	Bacteria	1525	1525
594	Rhodobacter sphaeroides 2.4.1 (272943.3)	Bacteria	1526	1526
595	Desulfovibrio vulgaris subsp. vulgaris DP4 (391774.5)	Bacteria	1536	1536
596	Erythrobacter sp. NAP1 (237727.3)	Bacteria	1559	1559
597	Nitrococcus mobilis Nb-231 (314278.3)	Bacteria	1561	1561
598	Tsukamurella paurometabola DSM 20162 (521096.4)	Bacteria	1589	1589
599	Prochlorococcus marinus subsp. marinus str. CCMP1375 (167539.1)	Bacteria	1596	1596
600	Prochlorococcus marinus str. MIT 9312 (74546.3)	Bacteria	1600	1600
601	Desulfovibrio vulgaris subsp. vulgaris str. Hildenborough (882.1)	Bacteria	1604	1604
602	Thermoanaerobacter pseudethanolicus ATCC 33223 (340099.4)	Bacteria	1614	1614
603	Chromobacterium violaceum ATCC 12472 (243365.1)	Bacteria	1616	1616
604	Sulfurihydrogenibium sp. YO3AOP1 (436114.3)	Bacteria	1619	1619
605	Bacteroides fragilis 638R (817.1)	Bacteria	1625	1625
606	Yersinia frederiksenii ATCC 33641 (349966.3)	Bacteria	1631	1631
607	Xylella fastidiosa Ann-1 (155920.1)	Bacteria	1634	1634
608	Clostridium novyi NT (386415.6)	Bacteria	1644	1644
609	Bordetella avium 197N (360910.3)	Bacteria	1648	1648
610	Prochlorococcus marinus str. MIT 9301 (167546.3)	Bacteria	1653	1653
611	Rhodospirillum rubrum (1085.1)	Bacteria	1657	1657
612	Xanthomonas oryzae pv. oryzae MAFF 311018 (342109.7)	Bacteria	1661	1661
613	Prochlorococcus marinus str. MIT 9515 (167542.6)	Bacteria	1665	1665
614	Prochlorococcus marinus str. AS9601 (146891.7)	Bacteria	1668	1668
615	Rhodothermus marinus DSM 4252 (518766.5)	Bacteria	1680	1680
616	Mycobacterium avium 104 (243243.5)	Bacteria	1689	1689
617	Zymomonas mobilis subsp. mobilis ZM4 (264203.3)	Bacteria	1701	1701
618	Bifidobacterium longum subsp. infantis ATCC 15697 (391904.3)	Bacteria	1722	1722
619	Frankia sp. EAN1pec (298653.4)	Bacteria	1734	1734
620	Prochlorococcus marinus str. MIT 9215 (93060.3)	Bacteria	1769	1769
621	Planctomyces limnophilus DSM 3776 (521674.4)	Bacteria	1781	1781
622	Synechococcus sp. RS9917 (221360.3)	Bacteria	1788	1788
623	Synechocystis sp. PCC 6803 (1148.1)	Bacteria	1807	1807
624	Nitrosomonas europaea ATCC 19718 (228410.1)	Bacteria	1817	1817
625	Xylella fastidiosa Dixon (155919.1)	Bacteria	1818	1818
626	Kangiella koreensis DSM 16069 (523791.4)	Bacteria	1840	1840
627	Acidovorax sp. JS42 (232721.5)	Bacteria	1841	1841
628	Proteus mirabilis HI4320 (584.1)	Bacteria	1853	1853
629	Methylococcus capsulatus str. Bath (243233.4)	Bacteria	1870	1870
630	Prochlorococcus marinus str. NATL1A (167555.5)	Bacteria	1885	1885
631	Synechococcus sp. RCC307 (316278.3)	Bacteria	1891	1891
632	Syntrophus aciditrophicus SB (56780.10)	Bacteria	1908	1908
633	Methylobacillus flagellatus KT (265072.7)	Bacteria	1914	1914
634	Synechococcus sp. CC9605 (110662.3)	Bacteria	1949	1949
635	Xylella fastidiosa 9a5c (160492.1)	Bacteria	1950	1950
636	Rhodopseudomonas palustris CGA009 (258594.1)	Bacteria	1974	1974
637	Psychrobacter sp. PRwf-1 (349106.5)	Bacteria	1981	1981
638	Petrotoga mobilis SJ95 (403833.5)	Bacteria	1986	1986
639	Nitrobacter winogradskyi Nb-255 (323098.3)	Bacteria	1987	1987
640	Methylibium petroleiphilum PM1 (420662.8)	Bacteria	1987	1987
641	Azotobacter vinelandii (354.1)	Bacteria	2007	2007
642	Nitrobacter sp. Nb-311A (314253.3)	Bacteria	2016	2016
643	Rhodopseudomonas palustris BisB18 (316056.14)	Bacteria	2057	2057
644	Synechococcus sp. WH 7803 (32051.4)	Bacteria	2071	2071
645	Gordonia bronchialis DSM 43247 (526226.5)	Bacteria	2119	2119
646	Propionibacterium acnes KPA171202 (267747.1)	Bacteria	2203	2203
647	Blastopirellula marina DSM 3645 (314230.3)	Bacteria	2207	2207
648	Halorhodospira halophila SL1 (349124.5)	Bacteria	2207	2207
649	Cyanothece sp PCC 7425 (395961.4)	Bacteria	2216	2216
650	Nocardioides sp. JS614 (196162.6)	Bacteria	2218	2218
651	Bacteroides vulgatus ATCC 8482 (435590.6)	Bacteria	2220	2220
652	Thermoanaerobacter sp. X514 (399726.4)	Bacteria	2235	2235
653	Rhodopseudomonas palustris TIE-1 (395960.3)	Bacteria	2237	2237
654	Desulfovibrio desulfuricans G20 (207559.3)	Bacteria	2239	2239
655	Brucella abortus S19 (430066.3)	Bacteria	2242	2242
656	Beutenbergia caverna cavernae DSM 12333 (471853.4)	Bacteria	2243	2243
657	Mycobacterium avium subsp. paratuberculosis str. k10 (262316.1)	Bacteria	2258	2258
658	Synechococcus sp. CC9311 (64471.10)	Bacteria	2271	2271
659	Yersinia pestis Pestoides F (386656.4)	Bacteria	2275	2275
660	Cytophaga hutchinsonii ATCC 33406 (269798.12)	Bacteria	2323	2323
661	Ralstonia solanacearum GMI1000 (267608.1)	Bacteria	2347	2347
662	Nitrosomonas eutropha C91 (335283.5)	Bacteria	2357	2357
663	Rhodopseudomonas palustris BisB5 (316057.3)	Bacteria	2369	2369
664	Bordetella pertussis Tohama I (257313.1)	Bacteria	2381	2381
665	Brucella suis ATCC 23445 (470137.3)	Bacteria	2397	2397
666	Rubrobacter xylanophilus DSM 9941 (266117.6)	Bacteria	2410	2410
667	Alkalilimnicola ehrlichii MLHE-1 (187272.6)	Bacteria	2428	2428
668	Mycobacterium bovis BCG str. Pasteur 1173P2 (410289.13)	Bacteria	2436	2436
669	Mycobacterium tuberculosis H37Rv (83332.1)	Bacteria	2440	2440
670	Mycobacterium bovis AF2122/97 (233413.1)	Bacteria	2441	2441
671	Acidiphilium cryptum JF-5 (349163.4)	Bacteria	2454	2454
672	Yersinia pestis biovar Medievalis str. 91001 (229193.1)	Bacteria	2460	2460
673	Mycobacterium tuberculosis H37Ra (419947.3)	Bacteria	2467	2467
674	Hyphomonas neptunium ATCC 15444 (228405.5)	Bacteria	2476	2476
675	Synechococcus sp. WH 7805 (59931.3)	Bacteria	2488	2488
676	Bordetella bronchiseptica RB50 (257310.1)	Bacteria	2495	2495
677	Oceanicaulis alexandrii HTCC2633 (314254.3)	Bacteria	2506	2506
678	Brachyspira murdochi murdochii DSM 12563 (526224.4)	Bacteria	2506	2506
679	Heliobacterium modesticaldum Ice1 (498761.3)	Bacteria	2510	2510
680	Acidobacteria bacterium Ellin345 (204669.6)	Bacteria	2512	2512
681	Oligotropha carboxidovorans OM5 (504832.4)	Bacteria	2514	2514
682	Saccharophagus degradans 2-40 (203122.12)	Bacteria	2549	2549
683	Cyanothece sp. ATCC 51142 (43989.3)	Bacteria	2550	2550
684	Mycobacterium tuberculosis CDC1551 (83331.1)	Bacteria	2587	2587
685	Gloeobacter violaceus PCC 7421 (251221.1)	Bacteria	2587	2587
686	Mycobacterium tuberculosis F11 (336982.3)	Bacteria	2598	2598
687	Legionella pneumophila str. Corby (400673.6)	Bacteria	2607	2607
688	Chloroflexus aggregans DSM 9485 (326427.3)	Bacteria	2623	2623
689	Acinetobacter sp. ADP1 (62977.3)	Bacteria	2626	2626
690	Sulfitobacter sp. NAS-14.1 (314267.3)	Bacteria	2634	2634
691	Nitrosococcus oceani ATCC 19707 (323261.3)	Bacteria	2661	2661
692	Acinetobacter baumannii AB307-0294 (557600.3)	Bacteria	2661	2661
693	Roseobacter Sp. GAI101 (2433.3)	Bacteria	2662	2662
694	Agrobacterium tumefaciens str. C58 (176299.3)	Bacteria	2705	2705
695	gamma proteobacterium KT 71 (314285.3)	Bacteria	2730	2730
696	Serratia marcescens Db11 (615.1)	Bacteria	2742	2742
697	Nitrosospira multiformis ATCC 25196 (323848.3)	Bacteria	2754	2754
698	Catenulispora acidiphila DSM 44928 (479433.4)	Bacteria	2773	2773
699	Sphingomonas wittichii RW1 (392499.4)	Bacteria	2778	2778
700	Nostoc sp. PCC 7120 (103690.1)	Bacteria	2792	2792
701	Loktanella vestfoldensis SKA53 (314232.3)	Bacteria	2794	2794
702	Sphingopyxis alaskensis RB2256 (317655.9)	Bacteria	2800	2800
703	Mycobacterium microti OV254 (1806.1)	Bacteria	2830	2830
704	Leptothrix cholodni SP-6 (395495.3)	Bacteria	2836	2836
705	Yersinia pestis Antiqua (360102.4)	Bacteria	2853	2853
706	Sanguibacter keddiei keddieii DSM 10542 (446469.4)	Bacteria	2859	2859
707	Desulfotalea psychrophila LSv54 (177439.1)	Bacteria	2919	2919
708	Yersinia pestis CO92 (214092.1)	Bacteria	2930	2930
709	Rhodobacterales bacterium HTCC2654 (314271.3)	Bacteria	2934	2934
710	Yersinia pseudotuberculosis IP 32953 (273123.1)	Bacteria	2962	2962
711	Frankia alni ACN14a (326424.13)	Bacteria	2969	2969
712	Leptospira interrogans serovar Lai str. 56601 (189518.1)	Bacteria	2989	2989
713	Marinomonas sp. MWYL1 (400668.6)	Bacteria	3017	3017
714	Xanthomonas campestris pv. campestris ATCC 33913 (190485.1)	Bacteria	3043	3043
715	Novosphingobium aromaticivorans (48935.1)	Bacteria	3076	3076
716	Cellvibrio japonicus Ueda107 (498211.3)	Bacteria	3087	3087
717	Rhodoferax ferrireducens DSM 15236 (338969.3)	Bacteria	3102	3102
718	Frankia sp. Ccl3 (106370.11)	Bacteria	3108	3108
719	Bacteroides fragilis ATCC 25285 (272559.3)	Bacteria	3123	3123
720	Photorhabdus luminescens subsp. laumondii TTO1 (243265.1)	Bacteria	3156	3156
721	Microcystis aeruginosa NIES-843 (449447.3)	Bacteria	3169	3169
722	Pirellula sp. 1 (243090.1)	Bacteria	3169	3169
723	Xanthomonas axonopodis pv. citri str. 306 (190486.1)	Bacteria	3172	3172
724	Stenotrophomonas maltophilia R551-3 (391008.3)	Bacteria	3182	3182
725	Thermobispora bispora DSM 43833 (469371.4)	Bacteria	3183	3183
726	Salinispora tropica CNB-440 (369723.3)	Bacteria	3289	3289
727	Xanthomonas campestris pv. vesicatoria str. 85-10 (316273.3)	Bacteria	3360	3360
728	Sulfitobacter sp. EE-36 (52598.3)	Bacteria	3363	3363
729	Mycobacterium sp. MCS (164756.6)	Bacteria	3364	3364
730	Ralstonia eutropha JMP134 (264198.3)	Bacteria	3364	3364
731	Rhodopseudomonas palustris HaA2 (316058.9)	Bacteria	3365	3365
732	Chitinophaga pinensis DSM 2588 (485918.5)	Bacteria	3368	3368
733	Clostridium phytofermentans ISDg (357809.4)	Bacteria	3388	3388
734	Kineococcus radiotolerans SRS30216 (266940.5)	Bacteria	3401	3401
735	Salinispora arenicola CNS-205 (391037.3)	Bacteria	3449	3449
736	Pedobacter heparinus DSM 2366 (485917.5)	Bacteria	3483	3483
737	Mycobacterium sp. JLS (164757.7)	Bacteria	3512	3512
738	Bdellovibrio bacteriovorus HD100 (264462.1)	Bacteria	3513	3513
739	Bacteroides fragilis YCH46 (295405.3)	Bacteria	3523	3523
740	Caulobacter crescentus CB15 (190650.1)	Bacteria	3593	3593
741	Crocosphaera watsonii WH 8501 (165597.1)	Bacteria	3608	3608
742	Yersinia pestis Angola (349746.3)	Bacteria	3617	3617
743	Serratia proteamaculans 568 (399741.3)	Bacteria	3649	3649
744	Yersinia intermedia ATCC 29909 (349965.3)	Bacteria	3669	3669
745	Methylobacterium extorquens PA1 (419610.8)	Bacteria	3694	3694
746	Magnetococcus sp. MC-1 (156889.7)	Bacteria	3728	3728
747	Polaromonas sp. JS666 (296591.1)	Bacteria	3767	3767
748	Mycobacterium vanbaaleni vanbaalenii PYR-1 (350058.5)	Bacteria	3866	3866
749	Janibacter sp. HTCC2649 (313589.3)	Bacteria	3926	3926
750	Azoarcus sp. EbN1 (76114.4)	Bacteria	4016	4016
751	Oceanicola batsensis HTCC2597 (252305.3)	Bacteria	4223	4223
752	Roseovarius sp. 217 (314264.3)	Bacteria	4303	4303
753	Methylobacterium sp. 4-46 (426117.3)	Bacteria	4312	4312
754	Xanthomonas oryzae pv. oryzae KACC10331 (291331.3)	Bacteria	4322	4322
755	Thermomonospora curvata DSM 43183 (471852.4)	Bacteria	4325	4325
756	Herpetosiphon aurantiacus ATCC 23779 (316274.3)	Bacteria	4384	4384
757	Roseobacter sp. MED193 (314262.3)	Bacteria	4468	4468
758	Mycobacterium smegmatis str. MC2 155 (246196.1)	Bacteria	4609	4609
759	Hahella chejuensis KCTC 2396 (349521.5)	Bacteria	5189	5189
760	Dyadobacter fermentans DSM 18053 (471854.4)	Bacteria	5209	5209
761	Caulobacter sp. K31 (366602.3)	Bacteria	5273	5273
762	Streptomyces griseus subsp. griseus NBRC 13350 (455632.3)	Bacteria	5390	5390
763	Spirosoma linguale DSM 74 (504472.5)	Bacteria	5520	5520
764	Nostoc punctiforme PCC 73102 (63737.4)	Bacteria	5939	5939
765	Streptomyces avermitilis MA-4680 (227882.1)	Bacteria	5951	5951
766	Myxococcus xanthus DK 1622 (246197.19)	Bacteria	6102	6102
767	Bifidobacterium animalis subsp. lactis AD011 (442563.3)	Bacteria	1006, 725, 726	1006, 725, 726
768	Cyanothece sp PCC 8802 (395962.3)	Bacteria	1010, 1556	1010, 1556
769	Opitutus terrae PB90-1 (452637.4)	Bacteria	1091, 3904	1091, 3904
770	Clostridium thermocellum ATCC 27405 (203119.1)	Bacteria	1130, 2083	1130, 2083
771	Eubacterium rectale ATCC 33656 (515619.6)	Bacteria	1140, 2092	1140, 2092
772	Bradyrhizobium sp. BTAi1 (288000.5)	Bacteria	1158, 3511	1158, 3511
773	Clostridium acetobutylicum ATCC 824 (272562.1)	Bacteria	1215, 1936	1215, 1936
774	Desulfuromonas acetoxidans (891.1)	Bacteria	1412, 637	1412, 637
775	Prochlorococcus marinus str. MIT 9211 (93059.3)	Bacteria	1776, 1901	1776, 1901
776	Akkermansia muciniphila ATCC BAA-835 (349741.3)	Bacteria	178, 659	178, 659
777	Cyanothece sp CCY 0110 (391612.3)	Bacteria	1838, 4646	1838, 4646
778	Acidovorax avenae subsp. citrulli AAC00-1 (397945.5)	Bacteria	2659, 848	2659, 848
779	Aurantimonas sp. SI85-9A1 (314269.3)	Bacteria	2768, 2881	2768, 2881
780	Desulfatibacillum alkenivorans AK-01 (439235.3)	Bacteria	2814, 5210	2814, 5210
781	Cyanothece sp PCC 8801 (41431.3)	Bacteria	3192, 388	3192, 388
782	Magnetospirillum magnetotacticum (188.1)	Bacteria	3344, 8484	3344, 8484
783	Bradyrhizobium japonicum USDA 110 (224911.1)	Bacteria	3780, 4547	3780, 4547
784	Bradyrhizobium sp. ORS278 (114615.3)	Bacteria	4533, 6276	4533, 6276
785	Delftia acidovorans SPH-1 (398578.3)	Bacteria	4857, 5589	4857, 5589
786	Solibacter usitatus Ellin6076 (234267.9)	Bacteria	586, 7114	586, 7114
787	Atopobium parvulum DSM 20469 (521095.5)	Bacteria	63, 717	63, 717
788	Acinetobacter baumannii ATCC 17978 (400667.4)	Bacteria	880, 881	880, 881
789	Chromohalobacter salexigens DSM 3043 (290398.4)	Bacteria	70	70,2272, 2278
790	Paracoccus denitrificans PD1222 (318586.4)	Bacteria	801	4649, 801
791	Verminephrobacter eiseniae EF01-2 (391735.5)	Bacteria	1640	1640, 2119
792	Saccharomonospora viridis DSM 43017 (471857.4)	Bacteria	2867	2746, 2867
793	Burkholderia dolosa AUO158 (350701.3)	Bacteria	1000	1000
794	Nocardiopsis dassonvillei subsp. dassonvillei DSM 43111 (446468.4)	Bacteria	1052	1052
795	Nocardiopsis dassonvillei subsp. dassonvillei DSM 43111 (446468.4)	Bacteria	2398	2398
796	Anaeromyxobacter sp. Fw109-5 (404589.4)	Bacteria	284	284
797	Burkholderia pseudomallei 668 (320373.3)	Bacteria	4211	4211
798	Burkholderia pseudomallei Pasteur (331978.3)	Bacteria	1182	1182
799	Burkholderia mallei ATCC 23344 (243160.4)	Bacteria	1200	1200
800	Thermotoga maritima MSB8 (243274.1)	Bacteria	1242	1242
801	Desulforudis audaxviator MP104C (477974.3)	Bacteria	149	149
802	Burkholderia pseudomallei K96243 (272560.3)	Bacteria	3145	3145
803	Rhizobium leguminosarum bv. viciae 3841 (216596.1)	Bacteria	2778	2778
804	Burkholderia pseudomallei 1710a (320371.3)	Bacteria	1394	1394
805	Mesorhizobium sp. BNC1 (266779.1)	Bacteria	3630,4373	3630,4373
806	Desulfotomaculum reducens MI-1 (349161.4)	Bacteria	1438	1438
807	Thermosipho melanesiensis BI429 (391009.4)	Bacteria	1452	1452
808	Thermotoga petrophila RKU-1 (390874.10)	Bacteria	1532	1532
809	Thermotoga sp. RQ2 (126740.4)	Bacteria	1584	1584
810	Thermotoga lettingae TMO (416591.4)	Bacteria	1601	1601
811	Thermosipho africanus TCF52B (484019.3)	Bacteria	1744	1744
812	Dictyoglomus thermophilum H-6-12 (309799.3)	Bacteria	180	180
813	Burkholderia vietnamiensis strain G4 (269482.4)	Bacteria	5734	5734
814	Streptosporangium roseum DSM 43021 (479432.4)	Bacteria	1813	1813
815	Rhodopseudomonas palustris BisA53 (316055.14)	Bacteria	1976	1976
816	Burkholderia mallei FMH (334802.3)	Bacteria	3145	3145
817	Bifidobacterium adolescentis (1680.3)	Bacteria	201, 202	201, 202
818	Cellulomonas flavigena DSM 20109 (446466.5)	Bacteria	2075, 3210	2075, 3210
819	Roseiflexus castenholzi DSM 13941 (383372.4)	Bacteria	2147	2147
820	Pelobacter propionicus DSM 2379 (338966.5)	Bacteria	2165	2165
821	Streptomyces coelicolor A3(2) (100226.1)	Bacteria	2203	2203
822	Burkholderia pseudomallei 1710b (320372.3)	Bacteria	3841	3841
823	Burkholderia pseudomallei 1655 (331109.3)	Bacteria	3395	3395
824	Nakamurella multipartita DSM 44233 (479431.5)	Bacteria	3685	3685
825	Burkholderia xenovorans LB400 (36873.1)	Bacteria	228	228
826	Thioalkalivibrio sp. HL-EbGR7 (396588.3)	Bacteria	801	801
827	Burkholderia cenocepacia PC184 (350702.3)	Bacteria	2456	2456
828	Roseiflexus sp. RS-1 (357808.3)	Bacteria	2585	2585
829	Burkholderia pseudomallei S13 (320374.3)	Bacteria	2589	2589
830	Burkholderia mallei 10229 (320386.3)	Bacteria	2733	2733
831	Anaeromyxobacter dehalogenans 2CP-C (290397.13)	Bacteria	283	283
832	Kribbella flavida DSM 17836 (479435.4)	Bacteria	5007	5007
833	Anaeromyxobacter sp. K (447217.4)	Bacteria	305	305
834	Burkholderia mallei 10399 (320387.3)	Bacteria	2926	2926
835	Anaeromyxobacter dehalogenans 2CP-1 (455488.3)	Bacteria	304	304
836	Conexibacter woesei DSM 14684 (469383.4)	Bacteria	4868	4868
837	Sinorhizobium meliloti 1021 (266834.1)	Bacteria	3140	3140
838	Burkholderia ambifaria AMMD (339670.3)	Bacteria	3267	3267
839	Burkholderia mallei SAVP1 (320388.3)	Bacteria	817	817
840	Sorangium cellulosum So ce 56 (448385.11)	Bacteria	8295	8295
841	Burkholderia multivorans ATCC 17616 (395019.3)	Bacteria	995	995
842	Reinekea sp. MED297 (314283.3)	Bacteria	821	821
843	Burkholderia cepacia R18194 (269483.3)	Bacteria	6578	6578
844	Burkholderia mallei JHU (334803.3)	Bacteria	4087	4087
845	Burkholderia cenocepacia HI2424 (331272.3)	Bacteria	402	402
846	Burkholderia mallei NCTC 10247 (320389.3)	Bacteria	4208	4208
847	Mesorhizobium loti MAFF303099 (266835.1)	Bacteria	645	645
848	Burkholderia cenocepacia AU 1054 (331271.3)	Bacteria	5580	5580
849	Burkholderia cenocepacia J2315 (216591.1)	Bacteria	7598	7598
850	Fervidobacterium nodosum Rt17-B1 (381764.6)	Bacteria	747	747
851	Coprothermobacter proteolyticus DSM 5265 (309798.3)	Bacteria	760	760
852	Vibrio sp. Ex25 (150340.3)	Bacteria	59	1005
853	Vibrio alginolyticus 12G01 (314288.3)	Bacteria	403	2415
854	Chlorobium tepidum TLS (194439.1)	Bacteria	554	1473
855	Chlorobium limicola DSM 245 (290315.4)	Bacteria	558	1814
856	Desulfococcus oleovorans Hxd3 (96561.3)	Bacteria	568	1109
857	Chlorobaculum parvum NCIB 8327 (517417.4)	Bacteria	578	1569
858	Pelodictyon luteolum DSM 273 (319225.3)	Bacteria	637	1479
859	Chlorobium phaeobacteroides DSM 266 (290317.7)	Bacteria	859	1985
860	Pelodictyon phaeoclathratiforme BU-1 (324925.4)	Bacteria	878	1098
861	Prosthecochloris vibrioformis DSM 265 (290318.4)	Bacteria	1194	1303
862	Chlorobium chlorochromatii CaD3 (340177.8)	Bacteria	1303	1092
863	Chlorobium phaeobacteroides BS1 (331678.4)	Bacteria	1978	908
864	Chloroherpeton thalassium ATCC 35110 (517418.3)	Bacteria	2063	1928
865	Onion yellows phytoplasma OY-M (262768.1)	Bacteria	124	123
866	Denitrovibrio acetiphilus DSM 12809 (522772.4)	Bacteria	693	694
867	Geobacter sulfurreducens PCA (243231.1)	Bacteria	647	646
868	Alicyclobacillus acidocaldarius subsp. acidocaldarius DSM 446 (521098.4)	Bacteria	1205	1204
869	Meiothermus silvanus DSM 9946 (526227.4)	Bacteria	1304	1303
870	Thermus thermophilus HB8 (300852.3)	Bacteria	1511	1512
871	Thermus thermophilus HB27 (262724.1)	Bacteria	1532	1533
872	Geobacter metallireducens GS-15 (269799.3)	Bacteria	3032	3033
873	Geobacter uraniireducens Rf4 (351605.4)	Bacteria	3684	3685
874	Geobacter bemidjiensis Bem (404380.3)	Bacteria	3348	3349

## Sheet: Table NADS archaea
Count	Organism	Domain	NADS	GAT		STATS FOR ARCHAEAL NAD SYNTHETASE
1	Aeropyrum pernix K1 (272557.1)	Archaea	1395			Type	#	% of total occurrences
2	Desulfurococcus kamchatkensis 1221n (490899.4)	Archaea	1509			N-type	51	87.931
3	Ignicoccus hospitalis KIN4/I (453591.8)	Archaea	1415			F-type	3	5.17241
4	Staphylothermus marinus F1 (399550.6)	Archaea	1333			R-type	0	0
5	Metallosphaera sedula DSM 5348 (399549.6)	Archaea	714			C-type	4	6.89655
6	Thermofilum pendens Hrk 5 (368408.5)	Archaea	1115
7	Caldivirga maquilingensis IC-167 (397948.3)	Archaea	1082			Total # NADS types:	58	100
8	Pyrobaculum calidifontis JCM 11548 (410359.7)	Archaea	830
9	Pyrobaculum aerophilum str. IM2 (178306.1)	Archaea	841			Total Archaea analyzed:	56
10	Pyrobaculum arsenaticum DSM 13514 (340102.3)	Archaea	305, 982
11	Pyrobaculum islandicum DSM 4184 (384616.5)	Archaea	1281, 1426
12	Thermoproteus neutrophilus V24Sta (444157.3)	Archaea	248, 530
13	Nitrosopumilus maritimus SCM1 (436308.3)	Archaea	962
14	Archaeoglobus fulgidus DSM 4304 (224325.1)	Archaea	992
15	Haloarcula marismortui ATCC 43049 (272569.1)	Archaea	2278, 3424
16	Halobacterium sp. NRC-1 (64091.1)	Archaea	1738
17	Halogeometricum borinquense DSM 11551 (469382.4)	Archaea	2577
18	Halomicrobium mukohataei DSM 12286 (485914.4)	Archaea	2660, 2666
19	Haloquadratum walsbyi DSM 16790 (362976.10)	Archaea	100
20	Halorhabdus utahensis DSM 12940 (519442.4)	Archaea	2033
21	Natronomonas pharaonis DSM 2160 (348780.3)	Archaea	2433, 684
22	Methanobrevibacter smithii ATCC 35061 (420247.6)	Archaea	1145
23	Methanosphaera stadtmanae DSM 3091 (339860.6)	Archaea	168
24	Methanothermobacter thermautotrophicus str. Delta H (187420.1)	Archaea	1479
25	Methanocaldococcus jannaschii DSM 2661 (243232.1)	Archaea	1392
26	Methanococcus aeolicus Nankai-3 (419665.8)	Archaea	691
27	Methanococcus maripaludis C5 (402880.8)	Archaea	228
28	Methanococcus maripaludis C6 (444158.3)	Archaea	1310
29	Methanococcus maripaludis C7 (426368.9)	Archaea	604
30	Methanococcus maripaludis S2 (267377.1)	Archaea	1349
31	Methanococcus vannieli vannielii SB (406327.7)	Archaea	685
32	Methanocorpusculum labreanum Z (410358.8)	Archaea	1363
33	Methanospirillum hungatei JF-1 (323259.5)	Archaea	2730
34	Methanoregula boonei 6A8 (456442.10)	Archaea	2314
35	Methanosphaerula palustris E1-9c (521011.3)	Archaea	1245
36	Methanococcoides burtonii DSM 6242 (259564.8)	Archaea	1724
37	Methanosarcina acetivorans C2A (188937.1)	Archaea	1006, 3435, 3614
38	Methanosarcina barkeri str. fusaro (269797.3)	Archaea	2277, 385
39	Methanosarcina mazei Go1 (192952.1)	Archaea	446, 612
40	Methanopyrus kandleri AV19 (190192.1)	Archaea	1414
41	Pyrococcus abyssi GE5 (272844.1)	Archaea	176
42	Pyrococcus furiosus DSM 3638 (186497.1)	Archaea	98
43	Pyrococcus horikoshii OT3 (70601.1)	Archaea	173
44	Thermococcus kodakarensis KOD1 (69014.3)	Archaea	1648
45	Thermococcus onnurineus NA1 (523850.3)	Archaea	1779
46	Ferroplasma acidarmanus (97393.1)	Archaea	1376, 993
47	Picrophilus torridus DSM 9790 (263820.1)	Archaea	986
48	Thermoplasma acidophilum DSM 1728 (273075.1)	Archaea	880
49	Thermoplasma volcanium GSS1 (273116.1)	Archaea	1017
50	Uncultured methanogenic archaeon RC-I (351160.3)	Archaea	2380
51	Korarchaeum cryptofilum OPF8 (374847.3)	Archaea	964
52	Sulfolobus acidocaldarius DSM 639 (330779.3)	Archaea	1749	1748
53	Sulfolobus solfataricus P2 (273057.1)	Archaea	1980	1981
54	Sulfolobus tokodaii str. 7 (273063.1)	Archaea	2321	2322
55	Thermofilum pendens Hrk 5 (368408.5)	Archaea	1541	1542
56	Haloquadratum walsbyi DSM 16790 (362976.10)	Archaea	1744	1744
57	Methanoculleus marisnigri JR1 (368407.6)	Archaea	1429	1429
58	Methanosaeta thermophila PT (349307.9)	Archaea	714	714

## Sheet: Table NADS Eukarya
Count	Organism	Domain	NADS	GAT		STATS FOR EUKARYOTIC NAD SYNTHETASE
1	Plasmodium falciparum 3D7 (36329.1)	Eukaryota	4491	4491		Type	#	% of total occurrences
2	Gibberella zeae PH-1 (229533.1)	Eukaryota	7398	7398		N-type	0	0
3	Magnaporthe grisea 70-15 (242507.1)	Eukaryota	3444	3444		F-type	16	100
4	Saccharomyces cerevisiae (baker&#39;s yeast) (4932.3)	Eukaryota	3101	3101		R-type	0	0
5	Schizosaccharomyces pombe (4896.1)	Eukaryota	109	109		C-type	0	0
6	Fugu rubripes (Fugu) (31033.3)	Eukaryota	16787, 21543	16787, 21543
7	Mus musculus (House mouse) (10090.3)	Eukaryota	18034	18034		Total # NADS types:	16	100
8	Homo sapiens (Human) (9606.3)	Eukaryota	6205	6205
9	Canis familiaris (dog) (9615.3)	Eukaryota	8959, 8960	8959, 8960		Total Eukaryota analyzed:	16
10	Xenopus tropicalis (western clawed frog) (8364.3)	Eukaryota	9533, 9534, 9535, 9536	9533, 9534, 9535, 9536
11	Drosophila melanogaster (Fruit fly) (7227.3)	Eukaryota	17735, 17736	17735, 17736
12	Anopheles gambiae (African malaria mosquito) (7165.3)	Eukaryota	14677	14677
13	Anopheles gambiae str. PEST (180454.1)	Eukaryota	5056	5056
14	Apis mellifera (honeybee) (7460.5)	Eukaryota	8615, 8616, 8617	8615, 8616, 8617
15	Caenorhabditis elegans (C.elegans) (6239.3)	Eukaryota	14831	14831
16	Arabidopsis thaliana (3702.1)	Eukaryota	5032	5032

## Sheet: table all
Count	Organism	Domain	NADS	GAT
1	Aeropyrum pernix K1 (272557.1)	Archaea	1395
2	Desulfurococcus kamchatkensis 1221n (490899.4)	Archaea	1509
3	Ignicoccus hospitalis KIN4/I (453591.8)	Archaea	1415
4	Staphylothermus marinus F1 (399550.6)	Archaea	1333
5	Metallosphaera sedula DSM 5348 (399549.6)	Archaea	714
6	Sulfolobus acidocaldarius DSM 639 (330779.3)	Archaea	1749	1748
7	Sulfolobus solfataricus P2 (273057.1)	Archaea	1980	1981
8	Sulfolobus tokodaii str. 7 (273063.1)	Archaea	2321	2322
9	Thermofilum pendens Hrk 5 (368408.5)	Archaea	1115, 1541	1542
10	Caldivirga maquilingensis IC-167 (397948.3)	Archaea	1082
11	Pyrobaculum calidifontis JCM 11548 (410359.7)	Archaea	830
12	Pyrobaculum aerophilum str. IM2 (178306.1)	Archaea	841
13	Pyrobaculum arsenaticum DSM 13514 (340102.3)	Archaea	305, 982
14	Pyrobaculum islandicum DSM 4184 (384616.5)	Archaea	1281, 1426
15	Thermoproteus neutrophilus V24Sta (444157.3)	Archaea	248, 530
16	Nitrosopumilus maritimus SCM1 (436308.3)	Archaea	962
17	Archaeoglobus fulgidus DSM 4304 (224325.1)	Archaea	992
18	Haloarcula marismortui ATCC 43049 (272569.1)	Archaea	2278, 3424
19	Halobacterium sp. NRC-1 (64091.1)	Archaea	1738
20	Halogeometricum borinquense DSM 11551 (469382.4)	Archaea	2577
21	Halomicrobium mukohataei DSM 12286 (485914.4)	Archaea	2660, 2666
22	Haloquadratum walsbyi DSM 16790 (362976.10)	Archaea	100, 1744	1744
23	Halorhabdus utahensis DSM 12940 (519442.4)	Archaea	2033
24	Natronomonas pharaonis DSM 2160 (348780.3)	Archaea	2433, 684
25	Methanobrevibacter smithii ATCC 35061 (420247.6)	Archaea	1145
26	Methanosphaera stadtmanae DSM 3091 (339860.6)	Archaea	168
27	Methanothermobacter thermautotrophicus str. Delta H (187420.1)	Archaea	1479
28	Methanocaldococcus jannaschii DSM 2661 (243232.1)	Archaea	1392
29	Methanococcus aeolicus Nankai-3 (419665.8)	Archaea	691
30	Methanococcus maripaludis C5 (402880.8)	Archaea	228
31	Methanococcus maripaludis C6 (444158.3)	Archaea	1310
32	Methanococcus maripaludis C7 (426368.9)	Archaea	604
33	Methanococcus maripaludis S2 (267377.1)	Archaea	1349
34	Methanococcus vannieli vannielii SB (406327.7)	Archaea	685
35	Methanocorpusculum labreanum Z (410358.8)	Archaea	1363
36	Methanoculleus marisnigri JR1 (368407.6)	Archaea	1429	1429
37	Methanospirillum hungatei JF-1 (323259.5)	Archaea	2730
38	Methanoregula boonei 6A8 (456442.10)	Archaea	2314
39	Methanosphaerula palustris E1-9c (521011.3)	Archaea	1245
40	Methanosaeta thermophila PT (349307.9)	Archaea	714	714
41	Methanococcoides burtonii DSM 6242 (259564.8)	Archaea	1724
42	Methanosarcina acetivorans C2A (188937.1)	Archaea	1006, 3435, 3614
43	Methanosarcina barkeri str. fusaro (269797.3)	Archaea	2277, 385
44	Methanosarcina mazei Go1 (192952.1)	Archaea	446, 612
45	Methanopyrus kandleri AV19 (190192.1)	Archaea	1414
46	Pyrococcus abyssi GE5 (272844.1)	Archaea	176
47	Pyrococcus furiosus DSM 3638 (186497.1)	Archaea	98
48	Pyrococcus horikoshii OT3 (70601.1)	Archaea	173
49	Thermococcus kodakarensis KOD1 (69014.3)	Archaea	1648
50	Thermococcus onnurineus NA1 (523850.3)	Archaea	1779
51	Ferroplasma acidarmanus (97393.1)	Archaea	1376, 993
52	Picrophilus torridus DSM 9790 (263820.1)	Archaea	986
53	Thermoplasma acidophilum DSM 1728 (273075.1)	Archaea	880
54	Thermoplasma volcanium GSS1 (273116.1)	Archaea	1017
55	Uncultured methanogenic archaeon RC-I (351160.3)	Archaea	2380
56	Korarchaeum cryptofilum OPF8 (374847.3)	Archaea	964
57	Catenulispora acidiphila DSM 44928 (479433.4)	Bacteria	2773	2773
58	Corynebacterium diphtheriae NCTC 13129 (257309.1)	Bacteria	1801
59	Corynebacterium efficiens YS-314 (196164.1)	Bacteria	2428
60	Corynebacterium glutamicum ATCC 13032 (196627.4)	Bacteria	1376
61	Corynebacterium jeikeium K411 (306537.3)	Bacteria	2022
62	Corynebacterium urealyticum DSM 7109 (504474.3)	Bacteria	1476
63	Gordonia bronchialis DSM 43247 (526226.5)	Bacteria	2119	2119
64	Mycobacterium avium 104 (243243.5)	Bacteria	1689	1689
65	Mycobacterium avium subsp. paratuberculosis str. k10 (262316.1)	Bacteria	2258	2258
66	Mycobacterium leprae TN (272631.1)	Bacteria	900	900
67	Mycobacterium marinum M (216594.1)	Bacteria	2	2
68	Mycobacterium smegmatis str. MC2 155 (246196.1)	Bacteria	4609	4609
69	Mycobacterium sp. JLS (164757.7)	Bacteria	3512	3512
70	Mycobacterium sp. MCS (164756.6)	Bacteria	3364	3364
71	Mycobacterium bovis AF2122/97 (233413.1)	Bacteria	2441	2441
72	Mycobacterium bovis BCG str. Pasteur 1173P2 (410289.13)	Bacteria	2436	2436
73	Mycobacterium microti OV254 (1806.1)	Bacteria	2830	2830
74	Mycobacterium tuberculosis CDC1551 (83331.1)	Bacteria	2587	2587
75	Mycobacterium tuberculosis F11 (336982.3)	Bacteria	2598	2598
76	Mycobacterium tuberculosis H37Ra (419947.3)	Bacteria	2467	2467
77	Mycobacterium tuberculosis H37Rv (83332.1)	Bacteria	2440	2440
78	Mycobacterium vanbaaleni vanbaalenii PYR-1 (350058.5)	Bacteria	3866	3866
79	Nocardia farcinica IFM 10152 (247156.1)	Bacteria	4155
80	Rhodococcus jostii RHA1 (101510.15)	Bacteria	6480
81	Tsukamurella paurometabola DSM 20162 (521096.4)	Bacteria	1589	1589
82	Acidothermus cellulolyticus 11B (351607.5)	Bacteria	915	915
83	Frankia alni ACN14a (326424.13)	Bacteria	2969	2969
84	Frankia sp. Ccl3 (106370.11)	Bacteria	3108	3108
85	Frankia sp. EAN1pec (298653.4)	Bacteria	1734	1734
86	Geodermatophilus obscurus DSM 43160 (526225.5)	Bacteria	760	760
87	Kineococcus radiotolerans SRS30216 (266940.5)	Bacteria	3401	3401
88	Nakamurella multipartita DSM 44233 (479431.5)	Bacteria	2261, 3685	3685
89	Stackebrandtia nassauensis DSM 44728 (446470.4)	Bacteria	517	517
90	Beutenbergia caverna cavernae DSM 12333 (471853.4)	Bacteria	2243	2243
91	Brevibacterium linens BL2 (321955.3)	Bacteria	1195
92	Cellulomonas flavigena DSM 20109 (446466.5)	Bacteria	2075, 3210	2075, 3210
93	Tropheryma whipplei TW08/27 (218496.1)	Bacteria	343
94	Tropheryma whipplei str. Twist (203267.1)	Bacteria	405
95	Brachybacterium faecium DSM 4810 (446465.4)	Bacteria	597	597
96	Kytococcus sedentarius DSM 20547 (478801.4)	Bacteria	1657
97	Janibacter sp. HTCC2649 (313589.3)	Bacteria	3926	3926
98	Jonesia denitrificans DSM 20603 (471856.4)	Bacteria	590	590
99	Clavibacter michiganensis subsp. michiganensis NCPPB 382 (443906.9)	Bacteria	1474
100	Leifsonia xyli subsp. xyli str. CTCB07 (281090.3)	Bacteria	748
101	Kocuria rhizophila DC2201 (378753.3)	Bacteria	163
102	Renibacterium salmoninarum ATCC 33209 (288705.3)	Bacteria	3199
103	Xylanimonas cellulosilytica DSM 15894 (446471.4)	Bacteria	640	640
104	Sanguibacter keddiei keddieii DSM 10542 (446469.4)	Bacteria	2859	2859
105	Salinispora arenicola CNS-205 (391037.3)	Bacteria	3449	3449
106	Salinispora tropica CNB-440 (369723.3)	Bacteria	3289	3289
107	Kribbella flavida DSM 17836 (479435.4)	Bacteria	2823, 5007	5007
108	Nocardioides sp. JS614 (196162.6)	Bacteria	2218	2218
109	Propionibacterium acnes KPA171202 (267747.1)	Bacteria	2203	2203
110	Actinosynnema mirum DSM 43827 (446462.5)	Bacteria	415	415
111	Actinosynnema mirum DSM 43827 (446462.8)	Bacteria	936	936
112	Saccharomonospora viridis DSM 43017 (471857.4)	Bacteria	2867	2746, 2867
113	Thermobispora bispora DSM 43833 (469371.4)	Bacteria	3183	3183
114	Streptomyces avermitilis MA-4680 (227882.1)	Bacteria	5951	5951
115	Streptomyces coelicolor A3(2) (100226.1)	Bacteria	2203, 479	2203
116	Streptomyces griseus subsp. griseus NBRC 13350 (455632.3)	Bacteria	5390	5390
117	Nocardiopsis dassonvillei subsp. dassonvillei DSM 43111 (446468.4)	Bacteria	1052, 2398, 3004	1052, 2398
118	Thermobifida fusca YX (269800.4)	Bacteria	1075	1075
119	Streptosporangium roseum DSM 43021 (479432.4)	Bacteria	1813, 2814	1813
120	Thermomonospora curvata DSM 43183 (471852.4)	Bacteria	4325	4325
121	Bifidobacterium adolescentis ATCC 15703 (367928.5)	Bacteria	1063	1063
122	Bifidobacterium adolescentis (1680.3)	Bacteria	201, 202	201, 202
123	Bifidobacterium animalis subsp. lactis AD011 (442563.3)	Bacteria	1006, 725, 726	1006, 725, 726
124	Bifidobacterium longum DJO10A (205913.1)	Bacteria	1415	1415
125	Bifidobacterium longum NCC2705 (206672.1)	Bacteria	896	896
126	Bifidobacterium longum subsp. infantis ATCC 15697 (391904.3)	Bacteria	1722	1722
127	Atopobium parvulum DSM 20469 (521095.5)	Bacteria	63, 717	63, 717
128	Cryptobacterium curtum DSM 15641 (469378.4)	Bacteria	850
129	Eggerthella lenta DSM 2243 (479437.4)	Bacteria	947
130	Slackia heliotrinireducens DSM 20476 (471855.4)	Bacteria	906
131	Conexibacter woesei DSM 14684 (469383.4)	Bacteria	3012, 4868	4868
132	Rubrobacter xylanophilus DSM 9941 (266117.6)	Bacteria	2410	2410
133	marine actinobacterium PHSC20C1 (312284.3)	Bacteria	1679
134	Saccharopolyspora erythraea NRRL 2338 (405948.6)	Bacteria	1460	1460
135	Aquifex aeolicus VF5 (224324.1)	Bacteria	669	669
136	Hydrogenobaculum sp. Y04AAS1 (380749.4)	Bacteria	1408	1408
137	Sulfurihydrogenibium sp. YO3AOP1 (436114.3)	Bacteria	1619	1619
138	Bacteroides fragilis 638R (817.1)	Bacteria	1625	1625
139	Bacteroides fragilis ATCC 25285 (272559.3)	Bacteria	3123	3123
140	Bacteroides fragilis YCH46 (295405.3)	Bacteria	3523	3523
141	Bacteroides thetaiotaomicron VPI-5482 (226186.1)	Bacteria	205	205
142	Bacteroides vulgatus ATCC 8482 (435590.6)	Bacteria	2220	2220
143	Porphyromonas gingivalis W83 (242619.1)	Bacteria	466	466
144	Porphyromonas gingivalis ATCC 33277 (431947.6)	Bacteria	1417	1417
145	Croceibacter atlanticus HTCC2559 (216432.3)	Bacteria	1331
146	Cellulophaga sp. MED134 (313590.3)	Bacteria	2885
147	Flavobacterium johnsonia johnsoniae UW101 (376686.6)	Bacteria	1786
148	Flavobacterium psychrophilum JIP02/86 (402612.4)	Bacteria	2004
149	Gramella forsetii KT0803 (411154.5)	Bacteria	2630
150	Flavobacterium sp. MED217 (313593.3)	Bacteria	842
151	Tenacibaculum sp. MED152 (313598.3)	Bacteria	2184
152	Polaribacter irgensii 23-P (313594.3)	Bacteria	505
153	Robiginitalea biformata HTCC2501 (313596.3)	Bacteria	606
154	Flavobacteriales bacterium HTCC2170 (313603.3)	Bacteria	797
155	Flavobacteria sp. BBFL7 (156586.3)	Bacteria	1800
156	Chitinophaga pinensis DSM 2588 (485918.5)	Bacteria	3368	3368
157	Cytophaga hutchinsonii ATCC 33406 (269798.12)	Bacteria	2323	2323
158	Dyadobacter fermentans DSM 18053 (471854.4)	Bacteria	5209	5209
159	Spirosoma linguale DSM 74 (504472.5)	Bacteria	5520	5520
160	Rhodothermus marinus DSM 4252 (518766.5)	Bacteria	1680	1680
161	Salinibacter ruber DSM 13855 (309807.19)	Bacteria	425	425
162	Pedobacter heparinus DSM 2366 (485917.5)	Bacteria	3483	3483
163	Chlorobaculum parvum NCIB 8327 (517417.4)	Bacteria	578	1569
164	Chlorobium tepidum TLS (194439.1)	Bacteria	554	1473
165	Chlorobium chlorochromatii CaD3 (340177.8)	Bacteria	1303	1092
166	Chlorobium limicola DSM 245 (290315.4)	Bacteria	558	1814
167	Chlorobium phaeobacteroides BS1 (331678.4)	Bacteria	1978	908
168	Chlorobium phaeobacteroides DSM 266 (290317.7)	Bacteria	859	1985
169	Prosthecochloris vibrioformis DSM 265 (290318.4)	Bacteria	1194	1303
170	Pelodictyon luteolum DSM 273 (319225.3)	Bacteria	637	1479
171	Pelodictyon phaeoclathratiforme BU-1 (324925.4)	Bacteria	878	1098
172	Chloroherpeton thalassium ATCC 35110 (517418.3)	Bacteria	2063	1928
173	Parabacteroides distasonis ATCC 8503 (435591.10)	Bacteria	299	299
174	Opitutus terrae PB90-1 (452637.4)	Bacteria	1091, 3904	1091, 3904
175	Akkermansia muciniphila ATCC BAA-835 (349741.3)	Bacteria	178, 659	178, 659
176	Methylacidiphilum infernorum V4 (481448.4)	Bacteria	758	758
177	Chloroflexus aggregans DSM 9485 (326427.3)	Bacteria	2623	2623
178	Chloroflexus aurantiacus J-10-fl (324602.4)	Bacteria	1344	1344
179	Roseiflexus castenholzi DSM 13941 (383372.4)	Bacteria	2147, 478	2147
180	Roseiflexus sp. RS-1 (357808.3)	Bacteria	2585, 3530	2585
181	Herpetosiphon aurantiacus ATCC 23779 (316274.3)	Bacteria	4384	4384
182	Dehalococcoides ethenogenes 195 (243164.3)	Bacteria	1021	1021
183	Dehalococcoides sp. BAV1 (216389.5)	Bacteria	939	939
184	Dehalococcoides sp. CBDB1 (255470.3)	Bacteria	710	710
185	Sphaerobacter thermophilus DSM 20745 (479434.4)	Bacteria	520
186	Crocosphaera watsonii WH 8501 (165597.1)	Bacteria	3608	3608
187	Cyanothece sp CCY 0110 (391612.3)	Bacteria	1838, 4646	1838, 4646
188	Cyanothece sp PCC 7424 (65393.5)	Bacteria	305	305
189	Cyanothece sp PCC 7425 (395961.4)	Bacteria	2216	2216
190	Cyanothece sp PCC 7822 (497965.3)	Bacteria	884	884
191	Cyanothece sp PCC 8801 (41431.3)	Bacteria	3192, 388	3192, 388
192	Cyanothece sp PCC 8802 (395962.3)	Bacteria	1010, 1556	1010, 1556
193	Cyanothece sp. ATCC 51142 (43989.3)	Bacteria	2550	2550
194	Microcystis aeruginosa NIES-843 (449447.3)	Bacteria	3169	3169
195	Synechococcus sp. RCC307 (316278.3)	Bacteria	1891	1891
196	Synechococcus sp. JA-2-3B&#39;a(2-13) (321332.10)	Bacteria	1256	1256
197	Synechococcus sp. WH 7803 (32051.4)	Bacteria	2071	2071
198	Synechococcus sp. JA-3-3Ab (321327.20)	Bacteria	207	207
199	Synechococcus sp. CC9311 (64471.10)	Bacteria	2271	2271
200	Synechococcus elongatus PCC 6301 (269084.3)	Bacteria	1058	1058
201	Synechococcus elongatus PCC 7942 (1140.3)	Bacteria	1361	1361
202	Synechococcus sp. CC9605 (110662.3)	Bacteria	1949	1949
203	Synechococcus sp. CC9902 (316279.3)	Bacteria	678	678
204	Synechococcus sp. RS9917 (221360.3)	Bacteria	1788	1788
205	Synechococcus sp. WH 7805 (59931.3)	Bacteria	2488	2488
206	Synechococcus sp. WH 8102 (84588.1)	Bacteria	499	499
207	Synechocystis sp. PCC 6803 (1148.1)	Bacteria	1807	1807
208	Thermosynechococcus elongatus BP-1 (197221.1)	Bacteria	1179	1179
209	Gloeobacter violaceus PCC 7421 (251221.1)	Bacteria	2587	2587
210	Anabaena variabilis ATCC 29413 (240292.3)	Bacteria	1300	1300
211	Nostoc punctiforme PCC 73102 (63737.4)	Bacteria	5939	5939
212	Nostoc sp. PCC 7120 (103690.1)	Bacteria	2792	2792
213	Trichodesmium erythraeum IMS101 (203124.1)	Bacteria	772	772
214	Prochlorococcus marinus str. AS9601 (146891.7)	Bacteria	1668	1668
215	Prochlorococcus marinus str. MIT 9215 (93060.3)	Bacteria	1769	1769
216	Prochlorococcus marinus str. MIT 9303 (59922.7)	Bacteria	516	516
217	Prochlorococcus marinus str. MIT 9515 (167542.6)	Bacteria	1665	1665
218	Prochlorococcus marinus str. MIT 9301 (167546.3)	Bacteria	1653	1653
219	Prochlorococcus marinus str. NATL1A (167555.5)	Bacteria	1885	1885
220	Prochlorococcus marinus str. MIT 9211 (93059.3)	Bacteria	1776, 1901	1776, 1901
221	Prochlorococcus marinus str. MIT 9312 (74546.3)	Bacteria	1600	1600
222	Prochlorococcus marinus str. MIT 9313 (74547.1)	Bacteria	1455	1455
223	Prochlorococcus marinus str. NATL2A (59920.3)	Bacteria	994	994
224	Prochlorococcus marinus subsp. marinus str. CCMP1375 (167539.1)	Bacteria	1596	1596
225	Prochlorococcus marinus subsp. pastoris str. CCMP1986 (59919.1)	Bacteria	1442	1442
226	Denitrovibrio acetiphilus DSM 12809 (522772.4)	Bacteria	693	694
227	Deinococcus geothermalis DSM11300 (68909.1)	Bacteria	1254
228	Deinococcus radiodurans R1 (243230.1)	Bacteria	3014
229	Meiothermus silvanus DSM 9946 (526227.4)	Bacteria	1304	1303
230	Thermus thermophilus HB27 (262724.1)	Bacteria	1532	1533
231	Thermus thermophilus HB8 (300852.3)	Bacteria	1511	1512
232	Dictyoglomus thermophilum H-6-12 (309799.3)	Bacteria	180, 1850	180
233	Dictyoglomus turgidum DSM 6724 (515635.3)	Bacteria	189	189
234	Acidobacteria bacterium Ellin345 (204669.6)	Bacteria	2512	2512
235	Solibacter usitatus Ellin6076 (234267.9)	Bacteria	586, 7114	586, 7114
236	Alicyclobacillus acidocaldarius subsp. acidocaldarius DSM 446 (521098.4)	Bacteria	1205	1204
237	Anoxybacillus flavithermus WK1 (491915.4)	Bacteria	722
238	Bacillus B-14905 (101031.3)	Bacteria	852
239	Bacillus amyloliquefaciens FZB42 (326423.3)	Bacteria	301
240	Bacillus anthracis str. &#39;Ames Ancestor&#39; (261594.1)	Bacteria	2138
241	Bacillus anthracis str. A1055 (280355.3)	Bacteria	496
242	Bacillus anthracis str. Ames (198094.1)	Bacteria	1831
243	Bacillus anthracis str. Australia 94 (280477.3)	Bacteria	3366
244	Bacillus anthracis str. CNEVA-9066 (280354.3)	Bacteria	2378
245	Bacillus anthracis str. Kruger B (205919.3)	Bacteria	1896
246	Bacillus anthracis str. Sterne (260799.1)	Bacteria	1828
247	Bacillus anthracis str. Vollum (261591.3)	Bacteria	33
248	Bacillus cereus B4264 (405532.4)	Bacteria	1820
249	Bacillus cereus ATCC 10987 (222523.1)	Bacteria	2060
250	Bacillus cereus ATCC 14579 (226900.1)	Bacteria	1875
251	Bacillus cereus E33L (288681.12)	Bacteria	1907
252	Bacillus cereus G9241 (269801.1)	Bacteria	2388
253	Bacillus cereus subsp. cytotoxis NVH 391-98 (315749.4)	Bacteria	1549
254	Bacillus thuringiensis serovar konkukian str. 97-27 (281309.3)	Bacteria	1916
255	Bacillus thuringiensis str. Al Hakam (412694.5)	Bacteria	1761
256	Bacillus weihenstephanensis KBAB4 (315730.5)	Bacteria	2401
257	Bacillus clausii KSM-K16 (66692.3)	Bacteria	2455
258	Bacillus halodurans C-125 (272558.1)	Bacteria	2285
259	Bacillus licheniformis ATCC 14580 (279010.5)	Bacteria	2223
260	Bacillus pumilus SAFR-032 (315750.5)	Bacteria	273
261	Bacillus subtilis subsp. subtilis str. 168 (224308.1)	Bacteria	314
262	Exiguobacterium sibiricum 255-15 (262543.4)	Bacteria	2024
263	Geobacillus kaustophilus HTA426 (235909.3)	Bacteria	2693
264	Geobacillus stearothermophilus 10 (272567.1)	Bacteria	2488
265	Geobacillus thermodenitrificans NG80-2 (420246.5)	Bacteria	2433
266	Oceanobacillus iheyensis HTE831 (221109.1)	Bacteria	392
267	Listeria innocua Clip11262 (272626.1)	Bacteria	1068
268	Listeria monocytogenes HCC23 (552536.5)	Bacteria	1521
269	Listeria monocytogenes 10403S (393133.3)	Bacteria	1028
270	Listeria monocytogenes Aureli 1997 (401650.3)	Bacteria	680
271	Listeria monocytogenes EGD-e (169963.1)	Bacteria	1085
272	Listeria monocytogenes F6900 (393128.3)	Bacteria	869
273	Listeria monocytogenes FSL J1-194 (393117.3)	Bacteria	898
274	Listeria monocytogenes FSL J2-071 (393121.3)	Bacteria	917
275	Listeria monocytogenes FSL N1-017 (393123.3)	Bacteria	606
276	Listeria monocytogenes FSL N3-165 (393124.3)	Bacteria	707
277	Listeria monocytogenes FSL R2-503 (393125.3)	Bacteria	1202
278	Listeria monocytogenes J0161 (393130.3)	Bacteria	2466
279	Listeria monocytogenes J2818 (393131.3)	Bacteria	830
280	Listeria monocytogenes str. 1/2a F6854 (267409.1)	Bacteria	379
281	Listeria monocytogenes str. 4b F2365 (265669.1)	Bacteria	1094
282	Listeria monocytogenes str. 4b H7858 (267410.1)	Bacteria	635
283	Listeria welshimeri serovar 6b str. SLCC5334 (386043.6)	Bacteria	1039
284	Staphylococcus aureus RF122 (273036.3)	Bacteria	1791
285	Staphylococcus aureus subsp. aureus COL (93062.4)	Bacteria	1941
286	Staphylococcus aureus subsp. aureus JH1 (359787.3)	Bacteria	2674
287	Staphylococcus aureus subsp. aureus JH9 (359786.3)	Bacteria	539
288	Staphylococcus aureus subsp. aureus MRSA252 (282458.1)	Bacteria	1895
289	Staphylococcus aureus subsp. aureus MSSA476 (282459.1)	Bacteria	1820
290	Staphylococcus aureus subsp. aureus MW2 (196620.1)	Bacteria	1853
291	Staphylococcus aureus subsp. aureus Mu3 (418127.4)	Bacteria	1769
292	Staphylococcus aureus subsp. aureus Mu50 (158878.1)	Bacteria	1912
293	Staphylococcus aureus subsp. aureus N315 (158879.1)	Bacteria	1781
294	Staphylococcus aureus subsp. aureus NCTC 8325 (93061.3)	Bacteria	2014
295	Staphylococcus aureus subsp. aureus USA300 (367830.3)	Bacteria	1950
296	Staphylococcus aureus subsp. aureus str. Newman (426430.6)	Bacteria	1799
297	Staphylococcus epidermidis ATCC 12228 (176280.1)	Bacteria	1596
298	Staphylococcus epidermidis RP62A (176279.3)	Bacteria	1418
299	Staphylococcus haemolyticus JCSC1435 (279808.3)	Bacteria	1754
300	Staphylococcus saprophyticus subsp. saprophyticus ATCC 15305 (342451.4)	Bacteria	649
301	Enterococcus faecalis V583 (226185.1)	Bacteria	2449
302	Enterococcus faecium (1352.1)	Bacteria	1021
303	Lactobacillus acidophilus NCFM (272621.3)	Bacteria	149
304	Lactobacillus brevis ATCC 367 (387344.13)	Bacteria	524
305	Lactobacillus casei BL23 (543734.3)	Bacteria	1926
306	Lactobacillus casei ATCC 334 (321967.8)	Bacteria	1770
307	Lactobacillus delbrueckii subsp. bulgaricus ATCC 11842 (390333.6)	Bacteria	404
308	Lactobacillus delbrueckii subsp. bulgaricus ATCC BAA-365 (321956.5)	Bacteria	359
309	Lactobacillus fermentum IFO 3956 (334390.3)	Bacteria	275
310	Lactobacillus gasseri ATCC 33323 (324831.10)	Bacteria	1436
311	Lactobacillus helveticus DPC 4571 (405566.3)	Bacteria	562
312	Lactobacillus johnsonii NCC 533 (257314.1)	Bacteria	1524
313	Lactobacillus plantarum WCFS1 (220668.1)	Bacteria	474
314	Lactobacillus reuteri JCM 1112 (557433.3)	Bacteria	291
315	Lactobacillus reuteri F275 (299033.6)	Bacteria	279
316	Pediococcus pentosaceus ATCC 25745 (278197.10)	Bacteria	1342
317	Leuconostoc mesenteroides subsp. mesenteroides ATCC 8293 (203120.4)	Bacteria	1509
318	Oenococcus oeni PSU-1 (203123.5)	Bacteria	8
319	Lactococcus lactis subsp. cremoris SK11 (272622.8)	Bacteria	1345
320	Lactococcus lactis subsp. lactis Il1403 (272623.1)	Bacteria	1134
321	Streptococcus agalactiae NEM316 (211110.1)	Bacteria	285
322	Streptococcus agalactiae A909 (205921.3)	Bacteria	291
323	Streptococcus agalactiae 2603V/R (208435.1)	Bacteria	295
324	Streptococcus equi subsp. equi (148942.4)	Bacteria	1628
325	Streptococcus equi subsp. zooepidemicus MGCS10565 (552526.7)	Bacteria	1592
326	Streptococcus mitis NCTC 12261 (246201.1)	Bacteria	343
327	Streptococcus mutans UA159 (210007.1)	Bacteria	421
328	Streptococcus pneumoniae INV104B (1313.3)	Bacteria	132
329	Streptococcus pneumoniae INV200 (1313.4)	Bacteria	755
330	Streptococcus pneumoniae OXC141 (1313.5)	Bacteria	824
331	Streptococcus pneumoniae CDC1087-00 (453361.3)	Bacteria	609
332	Streptococcus pneumoniae CDC1873-00 (453362.3)	Bacteria	1325
333	Streptococcus pneumoniae CDC3059-06 (453365.3)	Bacteria	691
334	Streptococcus pneumoniae SP11-BS70 (406559.4)	Bacteria	915
335	Streptococcus pneumoniae SP14-BS69 (406560.4)	Bacteria	1137
336	Streptococcus pneumoniae SP3-BS71 (406556.4)	Bacteria	1609
337	Streptococcus pneumoniae SP6-BS73 (406557.4)	Bacteria	1555, 2287
338	Streptococcus pneumoniae SP9-BS68 (406558.4)	Bacteria	806
339	Streptococcus pneumonia pneumoniae D39 (373153.25)	Bacteria	1361
340	Streptococcus pneumoniae 23F (216600.3)	Bacteria	1165
341	Streptococcus pneumoniae CDC0288-04 (453364.8)	Bacteria	839
342	Streptococcus pneumoniae CGSP14 (516950.3)	Bacteria	1465
343	Streptococcus pneumoniae Hungary19A-6 (487214.3)	Bacteria	1531
344	Streptococcus pneumoniae R6 (171101.1)	Bacteria	1275
345	Streptococcus pneumoniae SP18-BS74 (406561.4)	Bacteria	1588
346	Streptococcus pneumoniae SP195 (453363.3)	Bacteria	1485
347	Streptococcus pneumoniae SP23-BS72 (406563.4)	Bacteria	494
348	Streptococcus pneumoniae TIGR4 (170187.1)	Bacteria	1324
349	Streptococcus pyogenes MGAS2096 (370553.3)	Bacteria	1379
350	Streptococcus pyogenes MGAS9429 (370551.3)	Bacteria	1352
351	Streptococcus pyogenes MGAS8232 (186103.1)	Bacteria	1371
352	Streptococcus pyogenes M1 GAS (160490.1)	Bacteria	1274
353	Streptococcus pyogenes MGAS5005 (293653.3)	Bacteria	1669
354	Streptococcus pyogenes MGAS6180 (319701.3)	Bacteria	1779
355	Streptococcus pyogenes MGAS10270 (370552.3)	Bacteria	1474
356	Streptococcus pyogenes MGAS315 (198466.1)	Bacteria	1392
357	Streptococcus pyogenes SSI-1 (193567.1)	Bacteria	470
358	Streptococcus pyogenes MGAS10750 (370554.3)	Bacteria	1466
359	Streptococcus pyogenes str. Manfredo (160491.17)	Bacteria	465
360	Streptococcus pyogenes MGAS10394 (286636.1)	Bacteria	2018
361	Streptococcus sanguinis SK36 (388919.8)	Bacteria	1654
362	Streptococcus suis 05ZYH33 (391295.7)	Bacteria	1591
363	Streptococcus suis 98HAH33 (391296.7)	Bacteria	1558
364	Streptococcus suis P1/7 (218494.4)	Bacteria	1424
365	Streptococcus thermophilus CNRZ1066 (299768.3)	Bacteria	516
366	Streptococcus thermophilus LMG 18311 (264199.3)	Bacteria	623
367	Streptococcus uberis 0140J (218495.3)	Bacteria	1293
368	Symbiobacterium thermophilum IAM 14863 (292459.1)	Bacteria	1103
369	Alkaliphilus metalliredigens QYMF (293826.4)	Bacteria	2145
370	Alkaliphilus oremlandi oremlandii OhILAs (350688.3)	Bacteria	1749
371	Clostridium acetobutylicum ATCC 824 (272562.1)	Bacteria	1215, 1936	1215, 1936
372	Clostridium beijerincki beijerinckii NCIMB 8052 (290402.34)	Bacteria	1038	1038
373	Clostridium botulinum A str. ATCC 19397 (441770.4)	Bacteria	524	524
374	Clostridium botulinum A str. ATCC 3502 (413999.4)	Bacteria	538	538
375	Clostridium botulinum A str. Hall (441771.4)	Bacteria	402	402
376	Clostridium botulinum E3 str. Alaska E43 (508767.4)	Bacteria	951	951
377	Clostridium cellulolyticum H10 (394503.6)	Bacteria	1236	1236
378	Clostridium difficile 630 (1496.1)	Bacteria	1853
379	Clostridium kluyveri DSM 555 (431943.4)	Bacteria	1035	1035
380	Clostridium novyi NT (386415.6)	Bacteria	1644	1644
381	Clostridium perfringens SM101 (289380.14)	Bacteria	1106	1106
382	Clostridium perfringens ATCC 13124 (195103.9)	Bacteria	1268	1268
383	Clostridium perfringens str. 13 (195102.1)	Bacteria	1121	1121
384	Clostridium phytofermentans ISDg (357809.4)	Bacteria	3388	3388
385	Clostridium tetani E88 (212717.1)	Bacteria	569	569
386	Clostridium thermocellum ATCC 27405 (203119.1)	Bacteria	1130, 2083	1130, 2083
387	Anaerococcus prevoti prevotii DSM 20548 (525919.4)	Bacteria	83	83
388	Eubacterium rectale ATCC 33656 (515619.6)	Bacteria	1140, 2092	1140, 2092
389	Heliobacterium modesticaldum Ice1 (498761.3)	Bacteria	2510	2510
390	Carboxydothermus hydrogenoformans Z-2901 (246194.3)	Bacteria	1486
391	Desulfitobacterium hafniense DCB-2 (272564.4)	Bacteria	4571
392	Desulfitobacterium sp. Y51 (138119.3)	Bacteria	917
393	Desulforudis audaxviator MP104C (477974.3)	Bacteria	1306, 149	149
394	Desulfotomaculum acetoxidans DSM 771 (485916.4)	Bacteria	372	372
395	Desulfotomaculum reducens MI-1 (349161.4)	Bacteria	1438, 1633	1438
396	Pelotomaculum thermopropionicum SI (370438.3)	Bacteria	1036	1036
397	Veillonella parvula DSM 2008 (479436.4)	Bacteria	1178
398	Halothermothrix orenii H 168 (373903.4)	Bacteria	2031
399	Natranaerobius thermophilus JW/NM-WN-LF (457570.7)	Bacteria	1818
400	Coprothermobacter proteolyticus DSM 5265 (309798.3)	Bacteria	760, 763	760
401	Moorella thermoacetica ATCC 39073 (264732.9)	Bacteria	536	536
402	Thermoanaerobacter pseudethanolicus ATCC 33223 (340099.4)	Bacteria	1614	1614
403	Thermoanaerobacter sp. X514 (399726.4)	Bacteria	2235	2235
404	Thermoanaerobacter tengcongensis MB4 (273068.3)	Bacteria	315	315
405	Lactococcus lactis subsp. cremoris MG1363 (416870.7)	Bacteria	1466
406	Streptococcus gordonii str. Challis substr. CH1 (467705.8)	Bacteria	574
407	Streptococcus thermophilus LMD-9 (322159.7)	Bacteria	229
408	Aster yellows witches&#39;-broom phytoplasma AYWB (322098.19)	Bacteria	623	623
409	Onion yellows phytoplasma OY-M (262768.1)	Bacteria	124	123
410	Mesoplasma florum L1 (265311.3)	Bacteria	193
411	Spiroplasma kunkelii CR2-3x (273035.4)	Bacteria	29
412	Mycoplasma capricolum subsp. capricolum ATCC 27343 (340047.10)	Bacteria	520
413	Mycoplasma genitalium G-37 (243273.1)	Bacteria	398
414	Mycoplasma hyopneumoniae 232 (295358.3)	Bacteria	372
415	Mycoplasma hyopneumoniae 7448 (262722.3)	Bacteria	224
416	Mycoplasma hyopneumoniae J (262719.3)	Bacteria	581
417	Mycoplasma mycoides subsp. mycoides SC str. PG1 (272632.1)	Bacteria	415
418	Mycoplasma penetrans HF-2 (272633.1)	Bacteria	195
419	Mycoplasma pneumoniae M129 (272634.1)	Bacteria	563
420	Mycoplasma pulmonis UAB CTIP (272635.1)	Bacteria	623
421	Ureaplasma parvum serovar 14 (95668.5)	Bacteria	94
422	Ureaplasma parvum serovar 1 (95656.5)	Bacteria	88
423	Ureaplasma parvum serovar 3 ATCC 700970 (273119.1)	Bacteria	467
424	Ureaplasma parvum serovar 6 (95660.5)	Bacteria	263
425	Ureaplasma urealyticum serovar 10 (95664.5)	Bacteria	565
426	Ureaplasma urealyticum serovar 11 (95665.5)	Bacteria	100
427	Ureaplasma urealyticum serovar 12 (95666.5)	Bacteria	386
428	Ureaplasma urealyticum serovar 13 (95667.5)	Bacteria	487
429	Ureaplasma urealyticum serovar 4 (95658.4)	Bacteria	514
430	Ureaplasma urealyticum serovar 5 (95659.5)	Bacteria	399
431	Ureaplasma urealyticum serovar 7 (95661.4)	Bacteria	72
432	Ureaplasma urealyticum serovar 8 (95662.4)	Bacteria	593
433	Ureaplasma urealyticum serovar 9 (95663.4)	Bacteria	193
434	Fusobacterium nucleatum subsp. nucleatum ATCC 25586 (190304.1)	Bacteria	1778
435	Fusobacterium nucleatum subsp. vincentii ATCC 49256 (209882.1)	Bacteria	2008
436	Leptotrichia buccalis DSM 1135 (523794.4)	Bacteria	729
437	Sebaldella termitidis ATCC 33386 (526218.4)	Bacteria	1179
438	Blastopirellula marina DSM 3645 (314230.3)	Bacteria	2207	2207
439	Planctomyces limnophilus DSM 3776 (521674.4)	Bacteria	1781	1781
440	Pirellula sp. 1 (243090.1)	Bacteria	3169	3169
441	Caulobacter sp. K31 (366602.3)	Bacteria	5273	5273
442	Caulobacter crescentus CB15 (190650.1)	Bacteria	3593	3593
443	Parvularcula bermudensis HTCC2503 (314260.3)	Bacteria	274	274
444	Aurantimonas sp. SI85-9A1 (314269.3)	Bacteria	2768, 2881	2768, 2881
445	Bartonella bacilliformis KC583 (360095.7)	Bacteria	607	607
446	Bartonella bacilliformis KC583 (360095.3)	Bacteria	290	290
447	Bartonella henselae str. Houston-1 (283166.1)	Bacteria	602	602
448	Bartonella quintana str. Toulouse (283165.1)	Bacteria	585	585
449	Methylocella silvestris BL2 (395965.4)	Bacteria	138	138
450	Bradyrhizobium sp. ORS278 (114615.3)	Bacteria	4533, 6276	4533, 6276
451	Bradyrhizobium japonicum USDA 110 (224911.1)	Bacteria	3780, 4547	3780, 4547
452	Bradyrhizobium sp. BTAi1 (288000.5)	Bacteria	1158, 3511	1158, 3511
453	Nitrobacter hamburgensis X14 (323097.3)	Bacteria	1405	1405
454	Nitrobacter sp. Nb-311A (314253.3)	Bacteria	2016	2016
455	Nitrobacter winogradskyi Nb-255 (323098.3)	Bacteria	1987	1987
456	Oligotropha carboxidovorans OM5 (504832.4)	Bacteria	2514	2514
457	Rhodopseudomonas palustris TIE-1 (395960.3)	Bacteria	2237	2237
458	Rhodopseudomonas palustris BisA53 (316055.14)	Bacteria	1976, 576	1976
459	Rhodopseudomonas palustris BisB18 (316056.14)	Bacteria	2057	2057
460	Rhodopseudomonas palustris BisB5 (316057.3)	Bacteria	2369	2369
461	Rhodopseudomonas palustris CGA009 (258594.1)	Bacteria	1974	1974
462	Rhodopseudomonas palustris HaA2 (316058.9)	Bacteria	3365	3365
463	Brucella abortus S19 (430066.3)	Bacteria	2242	2242
464	Brucella abortus biovar 1 str. 9-941 (262698.3)	Bacteria	335	335
465	Brucella canis ATCC 23365 (483179.3)	Bacteria	985	985
466	Brucella melitensis 16M (224914.1)	Bacteria	968	968
467	Brucella suis 1330 (204722.1)	Bacteria	979	979
468	Brucella suis ATCC 23445 (470137.3)	Bacteria	2397	2397
469	Methylobacterium extorquens PA1 (419610.8)	Bacteria	3694	3694
470	Methylobacterium sp. 4-46 (426117.3)	Bacteria	4312	4312
471	Mesorhizobium loti MAFF303099 (266835.1)	Bacteria	5295, 645	645
472	Mesorhizobium sp. BNC1 (266779.1)	Bacteria	1413, 3630, 4373	3630, 4373
473	Parvibaculum lavamentivorans DS-1 (402881.6)	Bacteria	1081	1081
474	Agrobacterium tumefaciens str. C58 (176299.3)	Bacteria	2705	2705
475	Rhizobium leguminosarum bv. viciae 3841 (216596.1)	Bacteria	1389, 2778	2778
476	Sinorhizobium meliloti 1021 (266834.1)	Bacteria	3140, 5992	3140
477	Azorhizobium caulinodans ORS 571 (438753.3)	Bacteria	948	948
478	Hyphomonas neptunium ATCC 15444 (228405.5)	Bacteria	2476	2476
479	Maricaulis maris MCS10 (394221.5)	Bacteria	959	959
480	Oceanicaulis alexandrii HTCC2633 (314254.3)	Bacteria	2506	2506
481	Dinoroseobacter shibae DFL 12 (398580.3)	Bacteria	598	598
482	Loktanella vestfoldensis SKA53 (314232.3)	Bacteria	2794	2794
483	Oceanicola batsensis HTCC2597 (252305.3)	Bacteria	4223	4223
484	Paracoccus denitrificans PD1222 (318586.4)	Bacteria	801	4649, 801
485	Rhodobacter sphaeroides 2.4.1 (272943.3)	Bacteria	1526	1526
486	Rhodobacter sphaeroides ATCC 17025 (349102.4)	Bacteria	1525	1525
487	Rhodobacter sphaeroides ATCC 17029 (349101.4)	Bacteria	1079	1079
488	Roseobacter Sp. GAI101 (2433.3)	Bacteria	2662	2662
489	Roseobacter denitrificans OCh 114 (375451.6)	Bacteria	1134	1134
490	Roseobacter sp. MED193 (314262.3)	Bacteria	4468	4468
491	Roseovarius nubinhibens ISM (89187.3)	Bacteria	478	478
492	Roseovarius sp. 217 (314264.3)	Bacteria	4303	4303
493	Silicibacter pomeroyi DSS-3 (246200.3)	Bacteria	824	824
494	Silicibacter sp. TM1040 (292414.1)	Bacteria	640	640
495	Sulfitobacter sp. EE-36 (52598.3)	Bacteria	3363	3363
496	Sulfitobacter sp. NAS-14.1 (314267.3)	Bacteria	2634	2634
497	Rhodobacterales bacterium HTCC2654 (314271.3)	Bacteria	2934	2934
498	Acidiphilium cryptum JF-5 (349163.4)	Bacteria	2454	2454
499	Gluconobacter oxydans 621H (290633.1)	Bacteria	1090	1090
500	Granulibacter bethesdensis CGDNIH1 (391165.8)	Bacteria	291	291
501	Magnetospirillum gryphiswaldense MSR-1 (431944.4)	Bacteria	252	252
502	Magnetospirillum magneticum AMB-1 (342108.5)	Bacteria	1092	1092
503	Magnetospirillum magnetotacticum (188.1)	Bacteria	3344, 8484	3344, 8484
504	Rhodospirillum centenum SW (414684.4)	Bacteria	926	926
505	Rhodospirillum rubrum (1085.1)	Bacteria	1657	1657
506	Anaplasma marginale str. St. Maries (234826.3)	Bacteria	386	386
507	Anaplasma phagocytophilum HZ (212042.5)	Bacteria	810	810
508	Ehrlichia canis str. Jake (269484.4)	Bacteria	341	341
509	Ehrlichia chaffeensis str. Arkansas (205920.8)	Bacteria	678	678
510	Ehrlichia ruminantium str. Gardel (302409.3)	Bacteria	392	392
511	Ehrlichia ruminantium str. Welgevonden (254945.3)	Bacteria	828	828
512	Neorickettsia sennetsu str. Miyayama (222891.5)	Bacteria	73
513	Pelagibacter ubique HTCC1062 (335992.3)	Bacteria	93
514	Erythrobacter litoralis HTCC2594 (314225.3)	Bacteria	1361	1361
515	Erythrobacter sp. NAP1 (237727.3)	Bacteria	1559	1559
516	Novosphingobium aromaticivorans (48935.1)	Bacteria	3076	3076
517	Sphingomonas wittichii RW1 (392499.4)	Bacteria	2778	2778
518	Sphingopyxis alaskensis RB2256 (317655.9)	Bacteria	2800	2800
519	Zymomonas mobilis subsp. mobilis ZM4 (264203.3)	Bacteria	1701	1701
520	Bordetella avium 197N (360910.3)	Bacteria	1648	1648
521	Bordetella bronchiseptica RB50 (257310.1)	Bacteria	2495	2495
522	Bordetella parapertussis 12822 (257311.1)	Bacteria	1369	1369
523	Bordetella pertussis Tohama I (257313.1)	Bacteria	2381	2381
524	Burkholderia ambifaria AMMD (339670.3)	Bacteria	3267, 4299	3267
525	Burkholderia cenocepacia AU 1054 (331271.3)	Bacteria	5580, 647	5580
526	Burkholderia cenocepacia HI2424 (331272.3)	Bacteria	402, 5022	402
527	Burkholderia cenocepacia J2315 (216591.1)	Bacteria	6096, 7598	7598
528	Burkholderia cenocepacia PC184 (350702.3)	Bacteria	2456, 5053	2456
529	Burkholderia cepacia R18194 (269483.3)	Bacteria	374, 6578	6578
530	Burkholderia dolosa AUO158 (350701.3)	Bacteria	1000, 4378, 4379	1000
531	Burkholderia multivorans ATCC 17616 (395019.3)	Bacteria	3551, 995	995
532	Burkholderia vietnamiensis strain G4 (269482.4)	Bacteria	1810, 5734	5734
533	Burkholderia mallei 10229 (320386.3)	Bacteria	2733, 3679	2733
534	Burkholderia mallei 10399 (320387.3)	Bacteria	2926, 623	2926
535	Burkholderia mallei ATCC 23344 (243160.4)	Bacteria	1200, 3238	1200
536	Burkholderia mallei FMH (334802.3)	Bacteria	1981, 3145	3145
537	Burkholderia mallei GB8 horse 4 (320390.3)	Bacteria	4107, 4318	4318
538	Burkholderia mallei JHU (334803.3)	Bacteria	3770, 4087	4087
539	Burkholderia mallei NCTC 10247 (320389.3)	Bacteria	4208, 496	4208
540	Burkholderia mallei SAVP1 (320388.3)	Bacteria	3304, 817	817
541	Burkholderia xenovorans LB400 (36873.1)	Bacteria	228, 2968, 4437	228
542	Burkholderia pseudomallei 1655 (331109.3)	Bacteria	2240, 3395	3395
543	Burkholderia pseudomallei 1710a (320371.3)	Bacteria	1394, 861	1394
544	Burkholderia pseudomallei 1710b (320372.3)	Bacteria	222, 3841	3841
545	Burkholderia pseudomallei 668 (320373.3)	Bacteria	1111, 4211	4211
546	Burkholderia pseudomallei K96243 (272560.3)	Bacteria	1357, 3145	3145
547	Burkholderia pseudomallei Pasteur (331978.3)	Bacteria	1182, 4971	1182
548	Burkholderia pseudomallei S13 (320374.3)	Bacteria	2589, 913	2589
549	Cupriavidus metallidurans CH34 (266264.4)	Bacteria	1085	1085
550	Ralstonia eutropha JMP134 (264198.3)	Bacteria	3364	3364
551	Polynucleobacter necessarius subsp. necessarius STIR1 (452638.3)	Bacteria	1324	1324
552	Polynucleobacter sp. QLW-P1DMWA-1 (312153.3)	Bacteria	709	709
553	Ralstonia solanacearum GMI1000 (267608.1)	Bacteria	2347	2347
554	Acidovorax avenae subsp. citrulli AAC00-1 (397945.5)	Bacteria	2659, 848	2659, 848
555	Acidovorax sp. JS42 (232721.5)	Bacteria	1841	1841
556	Delftia acidovorans SPH-1 (398578.3)	Bacteria	4857, 5589	4857, 5589
557	Polaromonas sp. JS666 (296591.1)	Bacteria	3767	3767
558	Rhodoferax ferrireducens DSM 15236 (338969.3)	Bacteria	3102	3102
559	Verminephrobacter eiseniae EF01-2 (391735.5)	Bacteria	1640	1640, 2119
560	Methylibium petroleiphilum PM1 (420662.8)	Bacteria	1987	1987
561	Herminiimonas arsenicoxydans (204773.3)	Bacteria	954	954
562	Janthinobacterium sp. Marseille (375286.6)	Bacteria	1679
563	Leptothrix cholodni SP-6 (395495.3)	Bacteria	2836	2836
564	Thiobacillus denitrificans ATCC 25259 (292415.3)	Bacteria	114	114
565	Methylobacillus flagellatus KT (265072.7)	Bacteria	1914	1914
566	Chromobacterium violaceum ATCC 12472 (243365.1)	Bacteria	1616	1616
567	Neisseria lactamica ST-640 (486.1)	Bacteria	1509
568	Neisseria meningitidis 053442 (374833.4)	Bacteria	1534
569	Neisseria meningitidis FAM18 (487.2)	Bacteria	352
570	Neisseria meningitidis Z2491 (122587.1)	Bacteria	1435
571	Neisseria meningitidis MC58 (122586.1)	Bacteria	1316
572	Nitrosomonas europaea ATCC 19718 (228410.1)	Bacteria	1817	1817
573	Nitrosomonas eutropha C91 (335283.5)	Bacteria	2357	2357
574	Nitrosospira multiformis ATCC 25196 (323848.3)	Bacteria	2754	2754
575	Azoarcus sp. BH72 (62928.7)	Bacteria	1383	1383
576	Azoarcus sp. EbN1 (76114.4)	Bacteria	4016	4016
577	Dechloromonas aromatica RCB (159087.4)	Bacteria	1018	1018
578	Acidithiobacillus ferrooxidans ATCC 53993 (380394.3)	Bacteria	579	579
579	Acidithiobacillus ferrooxidans ATCC 23270 (243159.3)	Bacteria	409	409
580	Aeromonas hydrophila subsp. hydrophila ATCC 7966 (380703.5)	Bacteria	670	670
581	Aeromonas salmonicida subsp. salmonicida A449 (382245.6)	Bacteria	663	663
582	Alteromonas macleodii &#39;Deep ecotype&#39; (314275.6)	Bacteria	3054
583	Alteromonas macleodii &#39;Deep ecotype&#39; (314275.3)	Bacteria	2177
584	Marinobacter hydrocarbonoclasticus aquaeolei VT8 (351348.5)	Bacteria	1207	1207
585	Saccharophagus degradans 2-40 (203122.12)	Bacteria	2549	2549
586	Colwellia psychrerythraea 34H (167879.3)	Bacteria	3712
587	Idiomarina baltica OS145 (314276.3)	Bacteria	68	68
588	Idiomarina loihiensis L2TR (283942.3)	Bacteria	1278	1278
589	Pseudoalteromonas atlantica T6c (342610.3)	Bacteria	812
590	Pseudoalteromonas haloplanktis TAC125 (326442.4)	Bacteria	144
591	Pseudoalteromonas tunicata D2 (87626.3)	Bacteria	624
592	Psychromonas ingrahami ingrahamii 37 (357804.5)	Bacteria	3021
593	Psychromonas sp. CNPT3 (314282.3)	Bacteria	673
594	Shewanella amazonensis SB2B (326297.7)	Bacteria	1467
595	Shewanella baltica OS155 (325240.9)	Bacteria	2866
596	Shewanella baltica OS185 (402882.10)	Bacteria	2749
597	Shewanella baltica OS195 (399599.3)	Bacteria	2714
598	Shewanella denitrificans OS217 (318161.14)	Bacteria	1403
599	Shewanella frigidimarina NCIMB 400 (318167.10)	Bacteria	1493
600	Shewanella halifaxensis HAW-EB4 (458817.3)	Bacteria	2498
601	Shewanella sp. PV-4 (323850.3)	Bacteria	327
602	Shewanella oneidensis MR-1 (211586.9)	Bacteria	1815
603	Shewanella oneidensis MR-1 (211586.1)	Bacteria	1842
604	Shewanella pealeana ATCC 700345 (398579.3)	Bacteria	1514
605	Shewanella piezotolerans WP3 (225849.3)	Bacteria	2090
606	Shewanella putrefaciens CN-32 (319224.13)	Bacteria	2102
607	Shewanella sediminis HAW-EB3 (425104.3)	Bacteria	1588, 2060
608	Shewanella sp. MR-4 (60480.16)	Bacteria	2133
609	Shewanella sp. MR-7 (60481.10)	Bacteria	2191
610	Shewanella sp. W3-18-1 (351745.7)	Bacteria	1606
611	Shewanella sp.ANA-3 (94122.5)	Bacteria	2485
612	Shewanella woodyi ATCC 51908 (392500.3)	Bacteria	2762
613	Nitrosococcus oceani ATCC 19707 (323261.3)	Bacteria	2661	2661
614	Alkalilimnicola ehrlichii MLHE-1 (187272.6)	Bacteria	2428	2428
615	Halorhodospira halophila SL1 (349124.5)	Bacteria	2207	2207
616	Nitrococcus mobilis Nb-231 (314278.3)	Bacteria	1561	1561
617	Thioalkalivibrio sp. HL-EbGR7 (396588.3)	Bacteria	2345, 801	801
618	Buchnera aphidicola str. Tuc7 (Acyrthosiphon pisum) (561501.3)	Bacteria	169
619	Buchnera aphidicola str. 5A (Acyrthosiphon pisum) (563178.3)	Bacteria	169
620	Buchnera aphidicola str. APS (Acyrthosiphon pisum) (107806.1)	Bacteria	173
621	Buchnera aphidicola str. Sg (Schizaphis graminum) (198804.1)	Bacteria	164
622	Citrobacter koseri ATCC BAA-895 (290338.6)	Bacteria	1490
623	Enterobacter sp. 638 (399742.4)	Bacteria	1680
624	Escherichia coli IAI1 (585034.4)	Bacteria	1778
625	Escherichia coli IAI39 (585057.4)	Bacteria	1376
626	Escherichia coli 536 (362663.8)	Bacteria	1703
627	Escherichia coli UTI89 (364106.7)	Bacteria	1973
628	Escherichia coli 042 (216592.1)	Bacteria	1279
629	Escherichia coli 53638 (344610.3)	Bacteria	2403
630	Escherichia coli APEC O1 (405955.9)	Bacteria	1494
631	Escherichia coli B171 (344601.3)	Bacteria	2859
632	Escherichia coli B7A (340184.3)	Bacteria	4718
633	Escherichia coli ATCC 8739 (481805.3)	Bacteria	2040
634	Escherichia coli CFT073 (199310.1)	Bacteria	2076
635	Escherichia coli E110019 (340186.3)	Bacteria	2125
636	Escherichia coli E22 (340185.3)	Bacteria	4168
637	Escherichia coli E2348/69 (216593.1)	Bacteria	563
638	Escherichia coli E24377A (331111.3)	Bacteria	4382
639	Escherichia coli F11 (340197.3)	Bacteria	1804
640	Escherichia coli HS (331112.3)	Bacteria	1716
641	Escherichia coli str. K-12 substr. MG1655 (511145.6)	Bacteria	1797
642	Escherichia coli str. K-12 substr. DH10B (316385.5)	Bacteria	1856
643	Escherichia coli K12 (83333.1)	Bacteria	1723
644	Escherichia coli W3110 (316407.3)	Bacteria	1695
645	Escherichia coli O157:H7 EDL933 (155864.1)	Bacteria	2481
646	Escherichia coli O157:H7 (83334.1)	Bacteria	2472
647	Klebsiella pneumoniae MGH 78578 (272620.3)	Bacteria	1247
648	Erwinia carotovora subsp. atroseptica SCRI1043 (218491.3)	Bacteria	844
649	Photorhabdus asymbiotica subsp. asymbiotica (171440.1)	Bacteria	743	743
650	Photorhabdus luminescens subsp. laumondii TTO1 (243265.1)	Bacteria	3156	3156
651	Proteus mirabilis HI4320 (584.1)	Bacteria	1853	1853
652	Salmonella bongori 12149 (12149.1)	Bacteria	1292
653	Salmonella enterica subsp. arizonae serovar 62:z4,z23:-- (41514.4)	Bacteria	1598
654	Salmonella enterica subsp. enterica serovar Agona str. SL483 (454166.6)	Bacteria	1822
655	Salmonella enterica subsp. enterica serovar Choleraesuis str. SC-B67 (321314.4)	Bacteria	1512
656	Salmonella enterica subsp. enterica serovar Dublin str. CT_02021853 (439851.5)	Bacteria	2072
657	Salmonella enterica subsp. enterica serovar Enteritidis str. P125109 (550537.3)	Bacteria	1837
658	Salmonella enterica subsp. enterica serovar Gallinarum str. 287/91 (550538.3)	Bacteria	1923
659	Salmonella enterica subsp. enterica serovar Heidelberg str. SL476 (454169.6)	Bacteria	1490
660	Salmonella enterica subsp. enterica serovar Kentucky str. CVM29188 (439842.7)	Bacteria	1012
661	Salmonella enterica subsp. enterica serovar Newport str. SL254 (423368.6)	Bacteria	1550
662	Salmonella enterica subsp. enterica serovar Paratyphi A str. AKU_12601 (554290.7)	Bacteria	1611
663	Salmonella enterica subsp. enterica serovar Paratyphi B str. SPB7 (272994.5)	Bacteria	1703
664	Salmonella enterica subsp. enterica serovar Schwarzengrund str. CVM19633 (439843.6)	Bacteria	1480
665	Salmonella enterica subsp. enterica serovar Typhi Ty2 (209261.1)	Bacteria	1111
666	Salmonella enterica subsp. enterica serovar Typhi str. CT18 (220341.1)	Bacteria	1592
667	Salmonella enterica subsp. enterica serovar Paratypi A str. ATCC 9150 (295319.3)	Bacteria	2636
668	Salmonella paratyphi (54388.1)	Bacteria	5076
669	Salmonella typhimurium LT2 (99287.1)	Bacteria	1268
670	Serratia marcescens Db11 (615.1)	Bacteria	2742	2742
671	Serratia proteamaculans 568 (399741.3)	Bacteria	3649	3649
672	Shigella boydii Sb227 (300268.10)	Bacteria	1733
673	Shigella boydii BS512 (344609.3)	Bacteria	2899
674	Shigella dysenteriae M131649 (216598.1)	Bacteria	770
675	Shigella flexneri 2a str. 2457T (198215.1)	Bacteria	1422
676	Shigella flexneri 2a str. 301 (198214.1)	Bacteria	1411
677	Shigella flexneri 5 str. 8401 (373384.10)	Bacteria	1688
678	Shigella sonnei Ss046 (300269.11)	Bacteria	1630
679	Shigella sonnei 53G (216599.1)	Bacteria	5379
680	Sodalis glossinidius str. &#39;morsitans&#39; (343509.6)	Bacteria	3996
681	Wigglesworthia glossinidia endosymbiont of Glossina brevipalpis (36870.1)	Bacteria	340
682	Yersinia bercovieri ATCC 43970 (349968.3)	Bacteria	1283	1283
683	Yersinia enterocolitica 8081 (630.2)	Bacteria	1016	1016
684	Yersinia frederiksenii ATCC 33641 (349966.3)	Bacteria	1631	1631
685	Yersinia intermedia ATCC 29909 (349965.3)	Bacteria	3669	3669
686	Yersinia mollaretii ATCC 43969 (349967.3)	Bacteria	334	334
687	Yersinia pestis Angola (349746.3)	Bacteria	3617	3617
688	Yersinia pestis Antiqua (360102.4)	Bacteria	2853	2853
689	Yersinia pestis CO92 (214092.1)	Bacteria	2930	2930
690	Yersinia pestis KIM (187410.1)	Bacteria	1291	1291
691	Yersinia pestis Nepal516 (377628.5)	Bacteria	1488	1488
692	Yersinia pestis Pestoides F (386656.4)	Bacteria	2275	2275
693	Yersinia pestis biovar Medievalis str. 91001 (229193.1)	Bacteria	2460	2460
694	Yersinia pseudotuberculosis IP 31758 (349747.3)	Bacteria	1393	1393
695	Yersinia pseudotuberculosis IP 32953 (273123.1)	Bacteria	2962	2962
696	Yersinia pseudotuberculosis YPIII (502800.3)	Bacteria	1245	1245
697	Coxiella burnetii Dugway 5J108-111 (434922.4)	Bacteria	947	947
698	Coxiella burnetii CbuG_Q212 (434923.3)	Bacteria	1152	1152
699	Coxiella burnetii CbuK_Q154 (434924.4)	Bacteria	740	740
700	Coxiella burnetii RSA 493 (227377.1)	Bacteria	821	821
701	Legionella pneumophila str. Corby (400673.6)	Bacteria	2607	2607
702	Legionella pneumophila str. Lens (297245.3)	Bacteria	145	145
703	Legionella pneumophila str. Paris (297246.3)	Bacteria	871	871
704	Legionella pneumophila subsp. pneumophila str. Philadelphia 1 (272624.3)	Bacteria	1316	1316
705	Methylococcus capsulatus str. Bath (243233.4)	Bacteria	1870	1870
706	Alcanivorax borkumensis SK2 (393595.12)	Bacteria	472	472
707	Hahella chejuensis KCTC 2396 (349521.5)	Bacteria	5189	5189
708	Chromohalobacter salexigens DSM 3043 (290398.4)	Bacteria	70	2272, 2278, 70
709	Marinomonas sp. MWYL1 (400668.6)	Bacteria	3017	3017
710	Acinetobacter baumannii AB307-0294 (557600.3)	Bacteria	2661	2661
711	Acinetobacter baumannii ATCC 17978 (400667.4)	Bacteria	880, 881	880, 881
712	Acinetobacter sp. ADP1 (62977.3)	Bacteria	2626	2626
713	Psychrobacter sp. 273-4 (259536.4)	Bacteria	440	440
714	Psychrobacter cryohalolentis K5 (335284.3)	Bacteria	985	985
715	Psychrobacter sp. PRwf-1 (349106.5)	Bacteria	1981	1981
716	Azotobacter vinelandii (354.1)	Bacteria	2007	2007
717	Cellvibrio japonicus Ueda107 (498211.3)	Bacteria	3087	3087
718	Pseudomonas aeruginosa PA7 (381754.5)	Bacteria	5373
719	Pseudomonas aeruginosa LESB58 (557722.3)	Bacteria	5432
720	Pseudomonas aeruginosa 2192 (350703.3)	Bacteria	3440
721	Pseudomonas aeruginosa PAO1 (208964.1)	Bacteria	4917
722	Pseudomonas aeruginosa UCBPP-PA14 (208963.3)	Bacteria	5127
723	Pseudomonas mendocina ymp (399739.6)	Bacteria	1379
724	Pseudomonas entomophila L48 (384676.6)	Bacteria	4246
725	Pseudomonas fluorescens Pf-5 (220664.3)	Bacteria	2074, 3553
726	Pseudomonas fluorescens PfO-1 (205922.3)	Bacteria	229
727	Pseudomonas fluorescens SBW25 (216595.1)	Bacteria	3207, 5633
728	Pseudomonas putida F1 (351746.4)	Bacteria	4690
729	Pseudomonas putida GB-1 (76869.3)	Bacteria	4893
730	Pseudomonas putida KT2440 (160488.1)	Bacteria	4804
731	Pseudomonas putida W619 (390235.3)	Bacteria	4635
732	Pseudomonas stutzeri A1501 (379731.4)	Bacteria	1844
733	Pseudomonas syringae pv. syringae B728a (205918.4)	Bacteria	927
734	Pseudomonas syringae pv. phaseolicola 1448A (264730.3)	Bacteria	882
735	Pseudomonas syringae pv. tomato str. DC3000 (223283.1)	Bacteria	4793
736	Thiomicrospira crunogena XCL-2 (317025.3)	Bacteria	1426	1426
737	Vibrio fischeri MJ11 (388396.7)	Bacteria	2926
738	Aliivibrio salmonicida LFI1238 (316275.9)	Bacteria	3845
739	Photobacterium profundum 3TCK (314280.3)	Bacteria	5498
740	Photobacterium profundum SS9 (298386.1)	Bacteria	977
741	Vibrio alginolyticus 12G01 (314288.3)	Bacteria	403	2415
742	Vibrio angustum S14 (314292.13)	Bacteria	3647
743	Vibrio cholerae NRT36s (88888881.3)	Bacteria	3271
744	Vibrio cholerae 1587 (412966.3)	Bacteria	1994
745	Vibrio cholerae 2740-80 (412614.3)	Bacteria	945
746	Vibrio cholerae 623-39 (417397.3)	Bacteria	1638
747	Vibrio cholerae AM-19226 (404974.3)	Bacteria	1572
748	Vibrio cholerae B33 (417400.3)	Bacteria	1670
749	Vibrio cholerae MAK 757 (412967.3)	Bacteria	1503
750	Vibrio cholerae MO10 (345072.3)	Bacteria	1343
751	Vibrio cholerae MZO-3 (412883.3)	Bacteria	1151
752	Vibrio cholerae NCTC8457 (417399.3)	Bacteria	170
753	Vibrio cholerae O1 biovar eltor str. N16961 (243277.1)	Bacteria	2947
754	Vibrio cholerae O395 (345073.6)	Bacteria	780
755	Vibrio cholerae RC385 (345074.3)	Bacteria	964
756	Vibrio cholerae V51 (345075.3)	Bacteria	2709
757	Vibrio cholerae V52 (345076.3)	Bacteria	36
758	Vibrio fischeri ES114 (312309.3)	Bacteria	3341
759	Vibrio harveyi ATCC BAA-1116 (338187.4)	Bacteria	3058
760	Vibrio parahaemolyticus RIMD 2210633 (223926.1)	Bacteria	3492
761	Vibrio sp. Ex25 (150340.3)	Bacteria	59	1005
762	Vibrio sp. MED222 (314290.3)	Bacteria	1330
763	Vibrio splendidus LGP32 (575788.4)	Bacteria	249
764	Vibrio splendidus 12B01 (314291.3)	Bacteria	3865
765	Vibrio vulnificus CMCP6 (216895.1)	Bacteria	4428
766	Vibrio vulnificus YJ016 (196600.1)	Bacteria	3737
767	Stenotrophomonas maltophilia R551-3 (391008.3)	Bacteria	3182	3182
768	Stenotrophomonas maltophilia K279a (40324.1)	Bacteria	1014	1014
769	Xanthomonas axonopodis pv. citri str. 306 (190486.1)	Bacteria	3172	3172
770	Xanthomonas campestris pv. campestris str. B100 (509169.3)	Bacteria	1106	1106
771	Xanthomonas campestris pv. campestris ATCC 33913 (190485.1)	Bacteria	3043	3043
772	Xanthomonas campestris pv. campestris str. 8004 (314565.3)	Bacteria	1212	1212
773	Xanthomonas campestris pv. vesicatoria str. 85-10 (316273.3)	Bacteria	3360	3360
774	Xanthomonas oryzae pv. oryzae PXO99A (360094.3)	Bacteria	1496	1496
775	Xanthomonas oryzae pv. oryzae MAFF 311018 (342109.7)	Bacteria	1661	1661
776	Xanthomonas oryzae pv. oryzae KACC10331 (291331.3)	Bacteria	4322	4322
777	Xylella fastidiosa 9a5c (160492.1)	Bacteria	1950	1950
778	Xylella fastidiosa Ann-1 (155920.1)	Bacteria	1634	1634
779	Xylella fastidiosa Dixon (155919.1)	Bacteria	1818	1818
780	Xylella fastidiosa M12 (405440.3)	Bacteria	922	922
781	Xylella fastidiosa Temecula1 (183190.1)	Bacteria	801	801
782	Vesicomyosocius okutanii HA (412965.6)	Bacteria	469	469
783	Baumannia cicadellinicola str. Hc (Homalodisca coagulata) (374463.4)	Bacteria	273
784	gamma proteobacterium KT 71 (314285.3)	Bacteria	2730	2730
785	Kangiella koreensis DSM 16069 (523791.4)	Bacteria	1840	1840
786	Reinekea sp. MED297 (314283.3)	Bacteria	3598, 821	821
787	Bacteriovorax marinus SJ (97084.1)	Bacteria	1150	1150
788	Bdellovibrio bacteriovorus HD100 (264462.1)	Bacteria	3513	3513
789	Desulfatibacillum alkenivorans AK-01 (439235.3)	Bacteria	2814, 5210	2814, 5210
790	Desulfococcus oleovorans Hxd3 (96561.3)	Bacteria	568	1109
791	Desulfotalea psychrophila LSv54 (177439.1)	Bacteria	2919	2919
792	Desulfohalobium retbaense DSM 5692 (485915.4)	Bacteria	200	200
793	Desulfomicrobium baculatum DSM 4028 (525897.4)	Bacteria	2794
794	Desulfovibrio desulfuricans G20 (207559.3)	Bacteria	2239	2239
795	Desulfovibrio desulfuricans subsp. desulfuricans str. ATCC 27774 (525146.3)	Bacteria	867	867
796	Desulfovibrio vulgaris str. &#39;Miyazaki F&#39; (883.3)	Bacteria	472	472
797	Desulfovibrio vulgaris subsp. vulgaris DP4 (391774.5)	Bacteria	1536	1536
798	Desulfovibrio vulgaris subsp. vulgaris str. Hildenborough (882.1)	Bacteria	1604	1604
799	Lawsonia intracellularis PHE/MN1-00 (363253.4)	Bacteria	272	272
800	Desulfuromonas acetoxidans (891.1)	Bacteria	1412, 637	1412, 637
801	Geobacter bemidjiensis Bem (404380.3)	Bacteria	1084, 3348	3349
802	Geobacter metallireducens GS-15 (269799.3)	Bacteria	3032	3033
803	Geobacter sulfurreducens PCA (243231.1)	Bacteria	647	646
804	Geobacter uraniireducens Rf4 (351605.4)	Bacteria	3684	3685
805	Pelobacter carbinolicus DSM 2380 (338963.3)	Bacteria	523	523
806	Pelobacter propionicus DSM 2379 (338966.5)	Bacteria	2165, 2822	2165
807	Anaeromyxobacter sp. K (447217.4)	Bacteria	2891, 305	305
808	Anaeromyxobacter dehalogenans 2CP-1 (455488.3)	Bacteria	3000, 304	304
809	Anaeromyxobacter dehalogenans 2CP-C (290397.13)	Bacteria	2780, 283	283
810	Anaeromyxobacter sp. Fw109-5 (404589.4)	Bacteria	1092, 284	284
811	Myxococcus xanthus DK 1622 (246197.19)	Bacteria	6102	6102
812	Haliangium ochraceum DSM 14365 (502025.5)	Bacteria	1092	1092
813	Sorangium cellulosum So ce 56 (448385.11)	Bacteria	3528, 8295	8295
814	Syntrophus aciditrophicus SB (56780.10)	Bacteria	1908	1908
815	Syntrophobacter fumaroxidans MPOB (335543.6)	Bacteria	593	593
816	Arcobacter butzleri RM4018 (367737.4)	Bacteria	1232
817	Campylobacter coli RM2228 (306254.1)	Bacteria	127
818	Campylobacter concisus 13826 (360104.4)	Bacteria	1321
819	Campylobacter curvus 525.92 (360105.6)	Bacteria	816
820	Campylobacter fetus subsp. fetus 82-40 (360106.5)	Bacteria	1030
821	Campylobacter hominis ATCC BAA-381 (360107.5)	Bacteria	1007
822	Campylobacter jejuni RM1221 (195099.3)	Bacteria	851
823	Campylobacter jejuni subsp. doylei 269.97 (360109.7)	Bacteria	1197
824	Campylobacter jejuni subsp. jejuni 260.94 (360108.3)	Bacteria	60
825	Campylobacter jejuni subsp. jejuni 81-176 (354242.8)	Bacteria	831
826	Campylobacter jejuni subsp. jejuni 84-25 (360110.3)	Bacteria	539
827	Campylobacter jejuni subsp. jejuni CF93-6 (360111.3)	Bacteria	915
828	Campylobacter jejuni subsp. jejuni HB93-13 (360112.3)	Bacteria	727
829	Campylobacter jejuni subsp. jejuni NCTC 11168 (192222.1)	Bacteria	749
830	Campylobacter lari RM2100 (306263.1)	Bacteria	331
831	Campylobacter upsaliensis RM3195 (306264.1)	Bacteria	218
832	Sulfurospirillum deleyianum DSM 6946 (525898.4)	Bacteria	1994
833	Helicobacter acinonychis str. Sheeba (382638.8)	Bacteria	963
834	Helicobacter hepaticus ATCC 51449 (235279.1)	Bacteria	1008
835	Helicobacter mustelae 43772 (217.1)	Bacteria	1209
836	Helicobacter pylori P12 (570508.5)	Bacteria	344
837	Helicobacter pylori G27 (563041.5)	Bacteria	342
838	Helicobacter pylori Shi470 (512562.4)	Bacteria	327
839	Helicobacter pylori 26695 (85962.1)	Bacteria	325
840	Helicobacter pylori J99 (85963.1)	Bacteria	309
841	Thiomicrospira denitrificans ATCC 33889 (326298.3)	Bacteria	1142
842	Wolinella succinogenes DSM 1740 (273121.1)	Bacteria	191
843	Nitratiruptor sp. SB155-2 (387092.5)	Bacteria	570	570
844	Sulfurovum sp. NBC37-1 (387093.4)	Bacteria	660	660
845	Magnetococcus sp. MC-1 (156889.7)	Bacteria	3728	3728
846	Brachyspira murdochi murdochii DSM 12563 (526224.4)	Bacteria	2506	2506
847	Leptospira interrogans serovar Copenhageni str. Fiocruz L1-130 (267671.1)	Bacteria	1045	1045
848	Leptospira interrogans serovar Lai str. 56601 (189518.1)	Bacteria	2989	2989
849	Borrelia afzelii PKo (390236.5)	Bacteria	578	578
850	Borrelia burgdorferi B31 (224326.1)	Bacteria	906	906
851	Borrelia garinii PBi (290434.1)	Bacteria	611	611
852	Treponema denticola ATCC 35405 (243275.1)	Bacteria	1389	1389
853	Treponema pallidum subsp. pallidum str. Nichols (243276.1)	Bacteria	776	776
854	Caldicellulosiruptor saccharolyticus DSM 8903 (351627.4)	Bacteria	110	110
855	Syntrophomonas wolfei subsp. wolfei str. Goettingen (335541.4)	Bacteria	1385
856	Dethiosulfovibrio peptidovorans DSM 11002 (469381.4)	Bacteria	1510
857	Thermanaerovibrio acidaminovorans DSM 6589 (525903.4)	Bacteria	1729
858	Acholeplasma laidlawii PG-8A (441768.4)	Bacteria	519	519
859	Mycoplasma agalactiae PG2 (347257.4)	Bacteria	702
860	Mycoplasma arthritidis 158L3-1 (243272.3)	Bacteria	212
861	Fervidobacterium nodosum Rt17-B1 (381764.6)	Bacteria	747, 857	747
862	Petrotoga mobilis SJ95 (403833.5)	Bacteria	1986	1986
863	Thermosipho africanus TCF52B (484019.3)	Bacteria	1744, 307	1744
864	Thermosipho melanesiensis BI429 (391009.4)	Bacteria	1452, 89	1452
865	Thermotoga maritima MSB8 (243274.1)	Bacteria	1242, 638	1242
866	Thermotoga petrophila RKU-1 (390874.10)	Bacteria	1532, 284	1532
867	Thermotoga sp. RQ2 (126740.4)	Bacteria	1584, 285	1584
868	Thermotoga lettingae TMO (416591.4)	Bacteria	1601, 1682	1601
869	Thermobaculum terrenum ATCC BAA-798 (525904.4)	Bacteria	359
870	Elusimicrobium minutum Pei191 (445932.3)	Bacteria	681	681
871	Plasmodium falciparum 3D7 (36329.1)	Eukaryota	4491	4491
872	Gibberella zeae PH-1 (229533.1)	Eukaryota	7398	7398
873	Magnaporthe grisea 70-15 (242507.1)	Eukaryota	3444	3444
874	Saccharomyces cerevisiae (baker&#39;s yeast) (4932.3)	Eukaryota	3101	3101
875	Schizosaccharomyces pombe (4896.1)	Eukaryota	109	109
876	Fugu rubripes (Fugu) (31033.3)	Eukaryota	16787, 21543	16787, 21543
877	Mus musculus (House mouse) (10090.3)	Eukaryota	18034	18034
878	Homo sapiens (Human) (9606.3)	Eukaryota	6205	6205
879	Canis familiaris (dog) (9615.3)	Eukaryota	8959, 8960	8959, 8960
880	Xenopus tropicalis (western clawed frog) (8364.3)	Eukaryota	9533, 9534, 9535, 9536	9533, 9534, 9535, 9536
881	Drosophila melanogaster (Fruit fly) (7227.3)	Eukaryota	17735, 17736	17735, 17736
882	Anopheles gambiae (African malaria mosquito) (7165.3)	Eukaryota	14677	14677
883	Anopheles gambiae str. PEST (180454.1)	Eukaryota	5056	5056
884	Apis mellifera (honeybee) (7460.5)	Eukaryota	8615, 8616, 8617	8615, 8616, 8617
885	Caenorhabditis elegans (C.elegans) (6239.3)	Eukaryota	14831	14831
886	Arabidopsis thaliana (3702.1)	Eukaryota	5032	5032
