# Supplementary material for: Glutamine versus Ammonia Utilization in the NAD Synthetase Family
Source: PLoS One. 2012 Jun 15;7(6):e39115. doi: 10.1371/journal.pone.0039115 (PMC3376133; doi:10.1371/journal.pone.0039115)
Supplement: Table S4 — Key catalytic residues across 18 NADS with available 3D structure. (DOCX) [file pone.0039115.s011.docx]

## Sheet: Table S4
	Table S4.	Key catalytic residues across 18 NADS with available 3D structure
		Branch VI					Branch V	Branch IV		Branch III	Branch II	Branch I
		B.subtilis	B.anthracis	E.coli	S.typhimurium	V.cholerae	P.horikoshii	H.pylori	C.jejuni	S. avermitilis	C. hutchinsonii	M. tuberculosis
ATP binding site	Adenine moiety	Arg(78)2,3	Arg(79)7	Arg(82)5	Arg(82)	Arg(79)	Glu(60)	Leu(57)	Leu(55)	Ser(357)	Ser(379)	Ala(398)
		Gln(84)1,2,3	Gln(85)7	Gln(88)5	Gln(88)	Gln(84)	Ile(55)	Met(64)	Ser(61)	Ser(363)	Tyr(373)	*His(407)
		Arg(139)1,2	Arg(140)7	Arg(142)5	Arg(142)	Arg(148)	Arg(111)	Arg(114)6	Arg(112)	Arg(413)	Arg(439)	Arg(462)
		Leu(79)	Leu(80)7	Leu(83)	Leu(83)	Leu(80)	Met(56)	Met(58)6	Met(56)	Met(358)	Gln(374)	Leu(399)
		Ile(45)B	Ile(46)B	Ile(47)B5	Ile(47)	Ile(44)	Ile(29)	Leu(32)B6	Leu(30)	Leu(331)	Leu(308)	Val(367)
		Gly(44)1,2	Gly(45)7	Gly(46)5	Gly(46)	Gly(44)	Gly(28)	Gly(31)6	Gly(29)	Gly(330)	Ser(307)	Gly(366)
	Ribose	Leu(43)	Leu(44)	Leu(45)	Leu(45)	Leu(42)	Ile(27)	Tyr(30)	Leu(28)	Ile(329)	Leu(306)	Ile(365)
		Asp(173)1,2,3,4	Asp(174)	Asp(176)5	Asp(176)	Asp(182)	Asp(145)	Asp(148)6	Asp(146)	Asp(447)	Asp(473)	Asp(497)8
		Thr(157)1,2	Thr(158)7	Thr(160)5	Thr(160)	Thr(166)	Thr(129)	Thr(132)6	Thr(130)	Pro(431)	Thr(457)	Thr(480)
	PPi	Ser(46)1,2	Ser(47)7	Ser(48)5	Ser(48)	Ser(45)	Ser(30)	Ser(33)6	Ser(31)	Ser(332)	Ser(309)	Ser(368)
		Ser(51)1,2	Ser(52)7	Ser(53)	Ser(53)	Ser(50)	Ser(35)	Ser(38)6	Ser(36)	Ser(337)	Ser(314)	Ser(373)
		Lys(186)1,2	Lys(187)7	Lys(189)	Lys(189)	Lys(195)	Lys(158)	Lys(161)	Lys(159)	Lys(460)	Lys(486)	Lys(510)
		Gln(49)B2	Gln(50)B7	Gln(51)B5	Gln(51)	Val(48)	Val(33)	Leu(36)B6	Ile(34)	Ile(335)	Ala(312)	Leu(371)
		Gly(48)	Gly(49)	Gly(50)	Gly(50)	Gly(47)	Gly(32)	Gly(35)	Gly(33)	Gly(334)	Gly(311)	Gly(370)
		Pro(207)B	Pro(208)	*Pro(210)5	*Pro(210)	Pro(216)	Pro(179)	Pro(182)	*Pro(180)	*Pro(492)	*Pro(513)	*Pro(548)
		Asp(50)1,2	Asp(51)7	Asp(52)	Asp(52)	Asp(49)	Asp(34)	Asp(37)	Asp(35)	Asp(336)	Asp(313)	Asp(372)
	MgI	Glu(162)1,2,3,4	Glu(163)7	Glu(165)5	Glu(165)	Glu(171)	Glu(134)	Glu(137)	Glu(135)	Glu(436)	Glu(462)	Glu(485)
	MgII	Ala(209)3	Ala(210)	*Ala(212)	*Ala(212)	Ala(218)	Ala(181)	Ala(184)	*Ala(182)	*Ala(494)	*Ala(515)	*Gly(550)
		Thr(208)1,2,3	Thr(209)7	*Thr(211)5	*Thr(211)	Thr(217)	Ser(180)	Ser(183)6	*Ser(181)	*Thr(493)	*Thr(514)	*Thr(549)
NaAD binding site	Adenine moiety	Leu(153)1,2	Leu(154)	Val(156)5	Val(156)	Leu(162)	Ile(125)	Leu(128)6	Leu(126)	Ile(427)	Leu(453)	Ile(476)
		His(257)1,2	His(258)7	His(260)5	His(260)	His(266)	His(240)	Phe(246)6	Phe(236)	Tyr(551)	Trp(584)	Phe(634)
		Tyr(32)1,2	Tyr(33)	Tyr(33)5	Tyr(33)	Lys(31)	Lys(20)	Arg(23)6	Lys(17)	Tyr(318)	Tyr(295)	Arg(354)8
		Thr(36)	Thr(37)	Tyr(36)	Tyr(37)	Ala(35)	-	Phe(25)5	Ser(21)	Asn(322)	Ser(299)	Leu(358)
	A-ribose	Tyr(144)4	Tyr(145)	Tyr(147)	Tyr(147)	Tyr(153)	Tyr(116)	Tyr(119)	Tyr(117)	Met(418)	Trp(444)	Phe(467)
		Asp(177)1,2	Asp(178)	Asp(180)5	Asp(180)	Asp(186)	Asp(149)	Ala(152)6	Ala(150)	Ala(451)	Gly(477)	His(501)
	PPi	Asn(133)1	Asn(134)	Asn(136)5	Asn(136)	Asn(142)	Asn(105)	Asn(108)	Asn(106)	Asn(407)	Asn(433)	Asn(456)
		Arg(137)1,2	Arg(138)	Arg(140)5	Arg(140)	Arg(146)	Arg(109)	Arg(112)	Arg(110)	Arg(411)	Arg(437)	Gly(460)
		Lys(258)1,2	Lys(259)	Lys(261)	Lys(261)	Lys(267)	Lys(241)	Lys(247)	Lys(237)	Lys(552)	Lys(585)	Lys(635)
	N-ribose	Phe(129)	Phe(130)7	Phe(132)	Phe(132)	Phe(138)	Lys(101)	Thr(104)	Val(102)	Leu(403)	Ile(429)	Val(452)
		Glu(223)2,3	Glu(224)	Glu(224)	Glu(224)	*Glu(230)	Glu(192)	Asp(195)	*Asp(193)	*Thr(503)	*Glu(527)	Glu(541)
		Phe(167)2,3,4	Phe(168)7	Phe(170)5	Phe(170)	Phe(176)	Tyr(139)	Tyr(142)	Tyr(140)	Tyr(441)	Tyr(467)	Trp(490)8
	Nicotinic moiety	Phe(168)B	Phe(169)B7	Phe(171)B	Phe(171)B	Tyr(177)	Phe(140)	Gly(143)B	Gly(141)	Ser(442)	Ala(468)	Ser(491)B
		Thr(169)1,2	Thr(170)7	Thr(172)5	Thr(172)	Thr(178)	Thr(141)	Thr(144)	Thr(142)	Thr(443)	Thr(469)	Thr(492)
		Ala(209)3	Ala(210)	*Ala(212)	*Ala(212)	Ala(218)	Ala(181)	Ala(184)	*Ala(182)	*Ala(494)	*Ala(515)	*Ala(550)
		Leu(211)2,3	Leu(212)	*Leu(214)	*Leu(214)	Leu(220)	Leu(183)	Leu(186)	*Leu(184)	*Leu(496)	*Leu(517)	*Glu(552)
Dimer interface	H5-H6 helices	Met(140)1	Met(141)	Met(143)	Met(143)	Met(149)	Met(112)	Met(115)	Met(113)	Gly(414)	Ala(440)	Thr(463)
		Phe(105)1	Phe(106)	Val(109)	Val(109)	Val(106)	Ile(81)	Tyr(85)	Ile(83)	Val(385)	Trp(401)	Ile(426)
		Phe(114)1	Phe(115)	Ser(118)	Ser(118)	Leu(115)	Phe(90)	Phe(94)	Phe(92)	Tyr(394)	Tyr(410)	Met(435)
		Val(134)	Val(135)	Glu(137)	Glu(137)	Val(143)	Ile(106)	Phe(109)	Phe(107)	Leu(408)	Ile(434)	Val(457)
		Ile(141)1	Val(142)	Lys(144)	Lys(144)	Val(150)	Ile(113)	Ala(116)	Ser(114)	Thr(415)	Pro(441)	Asp(464)
		Ala(145)	Ala(146)	Ser(148)	Ser(148)	Glu(154)	Ala(117)	Asp(120)	Asp(118)	Ala(419)	Met(445)	Arg(468)
		Arg(137)1,2	Arg(138)	Arg(140)5	Arg(140)	Arg(146)	Arg(109)	Arg(112)	Arg(110)	Arg(411)	Arg(437)	Gly(460)
		Asn(133)1	Asn(134)	Asn(136)5	Asn(136)	Asn(142)	Asn(105)	Asn(108)	Asn(106)	Asn(407)	Asn(433)	Asn(456)
		Gly(148)	Gly(149)	Gly(151)	Gly(151)	Gly(157)	Asn(120)	Leu(123)	Ala(121)	Asn(422)	Asn(448)	Asn(471)
		Ala(113)	Ala(114)	Ala(117)	Ala(117)	Ala(118)	Ser(89)	Ile(93)	Ala(91)	Ala(393)	Gln(409)	Leu(434)
	Salt bridge	Lys(170)1,2	Lys(171)7	Lys(173)5	Lys(173)	Lys(179)	Lys(142)	Leu(145)	Ile(143)	-	Glu(587)	-
		Asp(177)1,2	Asp(178)	Asp(180)5	Asp(180)	Asp(186)	Asp(149)	Ala(152)6	Ala(150)	-	Arg(603)	-
	C-anchor	Phe(28)1	Phe(29)	Phe(29)	Phe(29)	Phe(27)	Phe(16)	Phe(15)	Phe(13)	-	-	-
		Tyr(32)1,2	Tyr(33)	Tyr(33)	Tyr(33)	Lys(31)	Lys(20)	Gly(19)	Lys(17)	-	-	-
		Trp(270)1	Trp(271)	Trp(273)	Trp(273)	Pro(272),Thr(273)	Pro(248)	Ala(254)	Leu(244),Glu(242)	-	-	-
		His(11)	His(12)	Gly(12)	Glu(12)	Arg(10)	Arg(12)	Glu(163)	-	-	-	-
		Phe(266)	Phe(267)	Phe(269)	Phe(269)	Tyr(275)	Asp(252)	Arg(256)	-	-	-	-
	Notations:
	Asterix - disorder in structure. Residue recognized from the modelling.
	Italic font - no contacts in particular structure.
	Subscript B - backbone contacts.
	Superscript numbers - references.
	Amino acid coloring is in Clustal color scheme
	References:
	1. Rizzi M, Nessi C, Mattevi A, Coda A, Bolognesi M, Galizzi A. Crystal structure of NH3-dependent NAD+ synthetase from Bacillus subtilis. EMBO J. 1996 Oct 1;15(19):5125-34.
	2. Rizzi M, Bolognesi M, Coda A. A novel deamido-NAD+-binding site revealed by the trapped NAD-adenylate intermediate in the NAD+ synthetase structure. Structure. 1998 Sep 15;6(9):1129-40.
	3. Devedjiev Y, Symersky J, Singh R, Jedrzejas M, Brouillette C, Brouillette W, Muccio D, Chattopadhyay D, DeLucas L. Stabilization of active-site loops in NH3-dependent NAD+ synthetase from Bacillus subtilis. Acta Crystallogr D Biol Crystallogr. 2001 Jun;57(Pt 6):806-12.
	4. Symersky J, Devedjiev Y, Moore K, Brouillette C, DeLucas L. NH3-dependent NAD+ synthetase from Bacillus subtilis at 1 A resolution. Acta Crystallogr D Biol Crystallogr. 2002 Jul;58(Pt 7):1138-46.
	5. Jauch R, Humm A, Huber R, Wahl MC. Structures of Escherichia coli NAD synthetase with substrates and products reveal mechanistic rearrangements. J Biol Chem. 2005 Apr 15;280(15):15131-40.
	6. Kang GB, Kim YS, Im YJ, Rho SH, Lee JH, Eom SH. Crystal structure of NH3-dependent NAD+ synthetase from Helicobacter pylori. Proteins. 2005 Mar 1;58(4):985-8.
	7. McDonald HM, Pruett PS, Deivanayagam C, Protasevich II, Carson WM, DeLucas LJ, Brouillette WJ, Brouillette CG. Structural adaptation of an interacting non-native C-terminal helical extension revealed in the crystal structure of NAD+ synthetase from Bacillus anthracis. Acta Crystallogr D Biol Crystallogr. 2007 Aug;63(Pt 8):891-905.
	8. LaRonde-LeBlanc N, Resto M, Gerratana B. Regulation of active site coupling in glutamine-dependent NAD(+) synthetase. Nat Struct Mol Biol. 2009 Apr;16(4) 421-9.
